# Supplementary material for: Evidence of Infection of Human Embryonic Stem Cells by SARS-CoV-2
Source: Front Cell Infect Microbiol. 2022 Jun 10;12:911313. doi: 10.3389/fcimb.2022.911313 (PMC9226488; doi:10.3389/fcimb.2022.911313)
Supplement: Supplementary file 4 [file DataSheet_1.xlsx]

## Sheet: Gene_expr_diff_with_anno
Geneid	H1_1_0h	H1_2_0h	H1_3_0h	H1_1_48h	H1_2_48h	H1_3_48h	logFC	logCPM	F	PValue	FDR	uniprotAc	Refseq	pfam	interpro	eggNOG	GO(GO_term,class,description)	KEGG(KO,pathway,description)
RP1-28O10.1	3.96237	3.71693	4.94175	2.56868	1.0826	0.197674	1.61972	0.40731	8.43736	0.0183769	0.123874	-	-	-	-	-	-	-
LBX2-AS1	0.499977	0.784291	0.725612	0.29034	0.227702	0.135735	1.50575	-0.0757465	24.5719	0.000892004	0.11532	D6W5I9,HCG1811732, isoform CRA_a	-	-	-	-	-	-
CST1	1.72288	1.96969	1.02009	0.433678	0.60821	0.576702	1.42184	-0.0703484	21.0787	0.00147688	0.11532	H2QK35,Cystatin	-	PF00031,Cystatin domain	IPR027214,Cystatin;IPR000010,Cystatin domain	ENOG410IZZH,-;ENOG4112CFJ,-	GO:0010466,biological_process,negative regulation of peptidase activity;GO:2000117,biological_process,negative regulation of cysteine-type endopeptidase activity;GO:0002020,molecular_function,protease binding;GO:0030414,molecular_function,peptidase inhibitor activity;GO:0004869,molecular_function,cysteine-type endopeptidase inhibitor activity;GO:0005615,cellular_component,extracellular space	-
TRIB3	3.11537	3.02923	2.47375	1.74437	0.922596	0.494244	1.35567	2.73342	16.1334	0.00335527	0.11532	J3KR25,Tribbles homolog 3	NP_001288130.1,tribbles homolog 3 isoform 2;XP_016883478.1,-	PF00069,Protein kinase domain	IPR011009,Protein kinase-like domain superfamily;IPR024106,Pseudokinase tribbles, TRB3;IPR024104,Pseudokinase tribbles family/serine-threonine-protein kinase 40;IPR000719,Protein kinase domain	COG0515,Serine/threonine protein kinase;KOG0583,Serine/threonine protein kinase	GO:0006469,biological_process,negative regulation of protein kinase activity;GO:0045717,biological_process,negative regulation of fatty acid biosynthetic process;GO:0010827,biological_process,regulation of glucose transmembrane transport;GO:0019901,molecular_function,protein kinase binding;GO:0005730,cellular_component,nucleolus;GO:0031625,molecular_function,ubiquitin protein ligase binding;GO:00…	-
TRPV2	0.344641	0.272153	0.356502	0.115336	0.184181	0.0553025	1.32862	-0.346939	12.983	0.00620467	0.11532	K7DPE9,Transient receptor potential cation channel, subfamily V, member 2	XP_009439207.2,transient receptor potential cation channel subfamily V member 2 isoform X1	PF12796,Ankyrin repeats (3 copies);PF00520,Ion transport protein	IPR002110,Ankyrin repeat;IPR020683,Ankyrin repeat-containing domain;IPR008347,Transient receptor potential channel, vanilloid 1-4;IPR005821,Ion transport domain;IPR004729,Transient receptor potential channel;IPR036770,Ankyrin repeat-containing domain superfamily;IPR024865,Transient receptor potential channel, vanilloid 2;IPR024862,Transient receptor potential cation channel subfamily V	KOG3676,Ca2+-permeable cation channel OSM-9 and related channels (OTRPC family);ENOG4110DG4,-	GO:0044295,cellular_component,axonal growth cone;GO:0045773,biological_process,positive regulation of axon extension;GO:0009986,cellular_component,cell surface;GO:0005261,molecular_function,cation channel activity;GO:0005262,molecular_function,calcium channel activity;GO:0055085,biological_process,transmembrane transport;GO:0009408,biological_process,response to heat;GO:0030424,cellular_component…	K04971,ko04750,Inflammatory mediator regulation of TRP channels
TFAP2A	0.204255	0.235196	0.201386	0.121087	0.0677104	0.0514625	1.31281	0.302151	21.5296	0.001381	0.11532	A0A1D5QZG4,Transcription factor AP-2 alpha	XP_001089006.3,-	-	IPR004979,Transcription factor AP-2;IPR008121,Transcription factor AP-2 alpha, N-terminal;IPR013854,Transcription factor AP-2, C-terminal	-	GO:0006355,biological_process,regulation of transcription, DNA-templated;GO:0003700,molecular_function,DNA binding transcription factor activity;GO:0005634,cellular_component,nucleus	-
MAFA	0.662881	0.558702	0.586142	0.229559	0.284264	0.1569	1.31244	0.0890358	27.8247	0.00058805	0.11532	D4Q8H3,V-maf musculoaponeurotic fibrosarcoma oncogene homolog A	-	PF03131,bZIP Maf transcription factor;PF08383,Maf N-terminal region	IPR024874,Transcription factor Maf family;IPR028562,Transcription factor MafA;IPR004826,Basic leucine zipper domain, Maf-type;IPR004827,Basic-leucine zipper domain;IPR013592,Maf transcription factor, N-terminal;IPR008917,Transcription factor, Skn-1-like, DNA-binding domain superfamily	-	GO:0006355,biological_process,regulation of transcription, DNA-templated;GO:0003700,molecular_function,DNA binding transcription factor activity;GO:0003677,molecular_function,DNA binding;GO:0005634,cellular_component,nucleus;GO:0006351,biological_process,transcription, DNA-templated	-
MEF2B	23.484	22.3886	20.2002	15.2249	8.62483	2.50864	1.24304	4.80083	7.33429	0.0251395	0.136818	C9J4J4,Myocyte-specific enhancer factor 2B	-	PF00319,SRF-type transcription factor (DNA-binding and dimerisation domain)	IPR002100,Transcription factor, MADS-box;IPR036879,Transcription factor, MADS-box superfamily;IPR033896,MADS MEF2-like	KOG0014,MADS box transcription factor;COG5068,Regulator of arginine metabolism and related MADS box-containing transcription factors	GO:0046983,molecular_function,protein dimerization activity;GO:0003677,molecular_function,DNA binding;GO:0045944,biological_process,positive regulation of transcription by RNA polymerase II;GO:0006355,biological_process,regulation of transcription, DNA-templated;GO:0006351,biological_process,transcription, DNA-templated;GO:0000977,molecular_function,RNA polymerase II regulatory region sequence-sp…	-
APOA1	2.00794	1.75088	1.24932	0.977287	0.352841	0.651118	1.24022	0.747082	14.0039	0.00503314	0.11532	K7D1U8,Apolipoprotein A-I	XP_001153517.1,-;XP_016777530.1,-;XP_016777528.1,-;XP_508770.1,-;XP_001153383.1,-;XP_016777529.1,-	PF01442,Apolipoprotein A1/A4/E domain	IPR000074,Apolipoprotein A/E	ENOG410IWKR,-;ENOG410YGQ6,-	GO:0006869,biological_process,lipid transport;GO:0008289,molecular_function,lipid binding;GO:0005576,cellular_component,extracellular region;GO:0042157,biological_process,lipoprotein metabolic process	K08757,ko04975,Fat digestion and absorption;K08757,ko04977,Vitamin digestion and absorption;K08757,ko03320,PPAR signaling pathway;K08757,ko05143,African trypanosomiasis
KCNIP3	0.167804	0.184802	0.173307	0.0941815	0.0673899	0.0459273	1.23309	-0.0173415	23.0727	0.00109386	0.11532	A0A024RE22,Kv channel interacting protein 3, calsenilin, isoform CRA_b	NP_038462.1,calsenilin isoform 1	PF13499,-hand domain pair;PF00036,hand;PF13833,-hand domain pair	IPR002048,EF-hand domain;IPR018247,EF-Hand 1, calcium-binding site;IPR011992,EF-hand domain pair	COG5126,Ca2+-binding protein (EF-Hand superfamily);KOG0044,Ca2+ sensor (EF-Hand superfamily)	GO:0000978,molecular_function,RNA polymerase II proximal promoter sequence-specific DNA binding;GO:0001078,molecular_function,transcriptional repressor activity, RNA polymerase II proximal promoter sequence-specific DNA binding;GO:0030425,cellular_component,dendrite;GO:0000122,biological_process,negative regulation of transcription by RNA polymerase II;GO:0043565,molecular_function,sequence-speci…	-
PARK2	0.4229	0.506102	0.53866	0.277894	0.233611	0.0737799	1.22041	0.757857	11.0653	0.00948002	0.115554	X5DR79,Parkinson protein 2 isoform A	NP_004553.2,E3 ubiquitin-protein ligase parkin isoform 1	PF01485,IBR domain, a half RING-finger domain;PF00240,Ubiquitin family	IPR000626,Ubiquitin domain;IPR029071,Ubiquitin-like domain superfamily;IPR003977,E3 ubiquitin-protein ligase parkin;IPR031127,E3 ubiquitin ligase RBR family;IPR002867,IBR domain	ENOG410YG4B,-;KOG0006,E3 ubiquitin-protein ligase (Parkin protein)	GO:0097237,biological_process,cellular response to toxic substance;GO:0046928,biological_process,regulation of neurotransmitter secretion;GO:0050804,biological_process,modulation of chemical synaptic transmission;GO:0042415,biological_process,norepinephrine metabolic process;GO:0000423,biological_process,mitophagy;GO:0016607,cellular_component,nuclear speck;GO:0007626,biological_process,locomotor…	K04556,ko05012,Parkinson's disease;K04556,ko04120,Ubiquitin mediated proteolysis;K04556,ko04141,Protein processing in endoplasmic reticulum
G0S2	21.3074	21.6088	23.7101	16.0175	8.60616	2.61314	1.20718	3.73349	7.01919	0.0276221	0.140418	H2Q121,G0/G1 switch protein 2	XP_016793527.1,-;XP_514164.1,-	PF15103,0/G1 switch protein 2	IPR016821,G0/G1 switch protein 2	ENOG410J22N,-;ENOG410YZQR,-	GO:0006915,biological_process,apoptotic process;GO:0016021,cellular_component,integral component of membrane;GO:2001238,biological_process,positive regulation of extrinsic apoptotic signaling pathway;GO:0005739,cellular_component,mitochondrion;GO:0016020,cellular_component,membrane;GO:0097191,biological_process,extrinsic apoptotic signaling pathway	-
TSKS	0.694209	0.712555	0.607643	0.366938	0.350234	0.0920166	1.20569	0.204183	9.68823	0.0132331	0.117879	G3R3Q9,Testis specific serine kinase substrate	XP_004061237.2,testis-specific serine kinase substrate isoform X3	PF15358,Testis-specific serine kinase substrate	IPR028214,Testis-specific serine kinase substrate	-	-	-
LBX2	0.294145	0.54501	0.49645	0.265936	0.146053	0.124984	1.20458	-0.378956	11.8256	0.00797205	0.115554	H2R8R7,Uncharacterized protein	XP_016804328.1,-	PF00046,Homeobox domain	IPR001356,Homeobox domain;IPR009057,Homeobox-like domain superfamily	ENOG411188D,-;KOG0488,Transcription factor BarH and related HOX domain proteins	GO:0003677,molecular_function,DNA binding;GO:0005634,cellular_component,nucleus	-
DHRS2	0.617331	0.548116	0.53564	0.406395	0.214265	0.0769533	1.19555	1.59	8.20833	0.0195738	0.125262	G3QGL9,Dehydrogenase/reductase 2	XP_018864876.1,dehydrogenase/reductase SDR family member 2, mitochondrial isoform X1	PF08659,KR domain;PF13561,noyl-(Acyl carrier protein) reductase;PF00106,short chain dehydrogenase	IPR027052,Dehydrogenase/reductase SDR member 2;IPR036291,NAD(P)-binding domain superfamily;IPR020904,Short-chain dehydrogenase/reductase, conserved site;IPR002347,Short-chain dehydrogenase/reductase SDR	-	GO:0043066,biological_process,negative regulation of apoptotic process;GO:0005737,cellular_component,cytoplasm;GO:0004090,molecular_function,carbonyl reductase (NADPH) activity;GO:0016491,molecular_function,oxidoreductase activity;GO:0005739,cellular_component,mitochondrion;GO:0009636,biological_process,response to toxic substance;GO:0055114,biological_process,oxidation-reduction process;GO:00056…	-
MT1E	1.88876	1.59317	1.83202	1.26535	0.716414	0.209137	1.18166	0.418841	7.11275	0.0268542	0.139435	G3R2Y8,Uncharacterized protein	-	PF00131,Metallothionein	IPR000006,Metallothionein, vertebrate;IPR017854,Metallothionein domain superfamily;IPR018064,Metallothionein, vertebrate, metal binding site;IPR023587,Metallothionein domain superfamily, vertebrate;IPR003019,Metallothionein	-	GO:0046872,molecular_function,metal ion binding	-
MT2A	19.3721	22.5631	17.2448	13.3916	8.16565	3.14544	1.17204	4.15623	9.55191	0.0136981	0.118035	H3BSP9,Metallothionein	-	PF00131,Metallothionein	IPR000006,Metallothionein, vertebrate;IPR017854,Metallothionein domain superfamily;IPR018064,Metallothionein, vertebrate, metal binding site;IPR023587,Metallothionein domain superfamily, vertebrate;IPR003019,Metallothionein	ENOG410JFS1,-;ENOG41113QR,-	GO:0046872,molecular_function,metal ion binding	-
MT1F	0.872281	0.909248	0.78482	0.608591	0.325092	0.141428	1.15742	0.226402	8.90739	0.0161932	0.120707	K7ATY2,Metallothionein 2A	-	-	IPR017854,Metallothionein domain superfamily	-	GO:0046872,molecular_function,metal ion binding	-
LRFN2	0.385332	0.3304	0.403501	0.175784	0.196334	0.0913111	1.15485	-0.165551	16.3983	0.00315602	0.11532	A0A0D9RFG3,Leucine rich repeat and fibronectin type III domain containing 2	XP_007970876.1,leucine-rich repeat and fibronectin type-III domain-containing protein 2 isoform X1	PF00041,ibronectin type III domain;PF13855,Leucine rich repeat;PF07679,Immunoglobulin I-set domain	IPR001611,Leucine-rich repeat;IPR003961,Fibronectin type III;IPR007110,Immunoglobulin-like domain;IPR000483,Cysteine-rich flanking region, C-terminal;IPR036116,Fibronectin type III superfamily;IPR032675,Leucine-rich repeat domain superfamily;IPR036179,Immunoglobulin-like domain superfamily;IPR003591,Leucine-rich repeat, typical subtype;IPR013783,Immunoglobulin-like fold;IPR003599,Immunoglobulin s…	-	GO:0009986,cellular_component,cell surface;GO:0016021,cellular_component,integral component of membrane;GO:0016020,cellular_component,membrane	-
SOWAHB	0.316062	0.36134	0.451203	0.291259	0.138701	0.0439242	1.15146	-0.179507	5.83693	0.0401775	0.160091	G3QXB6,Sosondowah ankyrin repeat domain family member B	XP_004038908.1,ankyrin repeat domain-containing protein SOWAHB;XP_018881661.1,-	PF12796,Ankyrin repeats (3 copies)	IPR020683,Ankyrin repeat-containing domain;IPR002110,Ankyrin repeat;IPR036770,Ankyrin repeat-containing domain superfamily	-	-	-
CD19	0.585452	0.434292	0.426547	0.357104	0.128705	0.12753	1.1449	-0.061552	9.27068	0.0147234	0.119537	G3RKY8,CD19 molecule	XP_004057471.1,B-lymphocyte antigen CD19 isoform X1	-	IPR003599,Immunoglobulin subtype;IPR036179,Immunoglobulin-like domain superfamily;IPR013783,Immunoglobulin-like fold;IPR007110,Immunoglobulin-like domain	-	GO:0051281,biological_process,positive regulation of release of sequestered calcium ion into cytosol;GO:0009897,cellular_component,external side of plasma membrane;GO:0050853,biological_process,B cell receptor signaling pathway;GO:0016021,cellular_component,integral component of membrane;GO:0016020,cellular_component,membrane	K06465,ko04662,B cell receptor signaling pathway;K06465,ko04640,Hematopoietic cell lineage;K06465,ko04151,PI3K-Akt signaling pathway;K06465,ko05340,Primary immunodeficiency;K06465,ko05169,Epstein-Barr virus infection
RP11-54O7.3	0.248034	0.320263	0.217808	0.149373	0.0941211	0.0908388	1.12606	-0.315812	16.9479	0.00286144	0.11532	Q8N8E4,cDNA FLJ39609 fis, clone SKNSH2008043	-	-	-	-	-	-
SLC38A3	0.393883	0.342095	0.287688	0.202045	0.147728	0.0871302	1.12285	-0.00699714	15.156	0.00397245	0.11532	G2HI49,Solute carrier family 38, member 3	NP_001233290.1,sodium-coupled neutral amino acid transporter 3	PF01490,Transmembrane amino acid transporter protein	IPR013057,Amino acid transporter, transmembrane domain	-	GO:0015186,molecular_function,L-glutamine transmembrane transporter activity;GO:0015182,molecular_function,L-asparagine transmembrane transporter activity;GO:0015180,molecular_function,L-alanine transmembrane transporter activity;GO:0006868,biological_process,glutamine transport;GO:0015808,biological_process,L-alanine transport;GO:0015817,biological_process,histidine transport;GO:0006867,biologic…	K13576,ko04727,GABAergic synapse;K13576,ko04964,Proximal tubule bicarbonate reclamation;K13576,ko04724,Glutamatergic synapse
RASGRF1	0.379493	0.32644	0.241886	0.225476	0.125104	0.0617272	1.10693	1.17653	9.0756	0.015491	0.1198	H2Q9X1,Uncharacterized protein	XP_001153395.2,ras-specific guanine nucleotide-releasing factor 1 isoform X4	PF00618,RasGEF N-terminal motif;PF00621,RhoGEF domain;PF00617,RasGEF domain;PF00169,PH domain	IPR000651,Ras-like guanine nucleotide exchange factor, N-terminal;IPR001895,Ras guanine-nucleotide exchange factors catalytic domain;IPR019804,Ras guanine-nucleotide exchange factor, conserved site;IPR035899,Dbl homology (DH) domain superfamily;IPR001849,Pleckstrin homology domain;IPR030745,Ras-specific guanine nucleotide-releasing factor 1;IPR001331,Guanine-nucleotide dissociation stimulator, CD…	ENOG410IQ6Q,-;ENOG410XPWA,-	GO:0035556,biological_process,intracellular signal transduction;GO:0005085,molecular_function,guanyl-nucleotide exchange factor activity;GO:0046578,biological_process,regulation of Ras protein signal transduction;GO:0007264,biological_process,small GTPase mediated signal transduction;GO:0065009,biological_process,regulation of molecular function;GO:0035023,biological_process,regulation of Rho pro…	-
ERN2	0.637797	0.544112	0.523244	0.367987	0.222641	0.150414	1.10305	1.04085	16.6879	0.00303753	0.11532	H2QAS4,Uncharacterized protein	-	PF00069,Protein kinase domain;PF06479,Ribonuclease 2-5A	IPR011047,Quinoprotein alcohol dehydrogenase-like superfamily;IPR015943,WD40/YVTN repeat-like-containing domain superfamily;IPR033523,Serine/threonine-protein kinase/endoribonuclease IRE2;IPR018391,Pyrrolo-quinoline quinone beta-propeller repeat;IPR011009,Protein kinase-like domain superfamily;IPR008271,Serine/threonine-protein kinase, active site;IPR018997,PUB domain;IPR010513,KEN domain;IPR0383…	COG0515,Serine/threonine protein kinase;KOG1027,Serine/threonine protein kinase and endoribonuclease ERN1/IRE1, sensor of the unfolded protein response pathway	GO:0004540,molecular_function,ribonuclease activity;GO:0007257,biological_process,activation of JUN kinase activity;GO:0006468,biological_process,protein phosphorylation;GO:0034976,biological_process,response to endoplasmic reticulum stress;GO:1990604,cellular_component,IRE1-TRAF2-ASK1 complex;GO:0007050,biological_process,cell cycle arrest;GO:0045892,biological_process,negative regulation of tra…	-
BORCS8-MEF2B	23.8424	23.0761	20.545	16.0276	9.98154	3.89012	1.08637	4.94229	8.71694	0.0170369	0.122215	H3BNR1,BORCS8-MEF2B readthrough	-	PF00319,SRF-type transcription factor (DNA-binding and dimerisation domain)	IPR002100,Transcription factor, MADS-box;IPR036879,Transcription factor, MADS-box superfamily;IPR033896,MADS MEF2-like	KOG0014,MADS box transcription factor;COG5068,Regulator of arginine metabolism and related MADS box-containing transcription factors	GO:0046983,molecular_function,protein dimerization activity;GO:0003677,molecular_function,DNA binding;GO:0045944,biological_process,positive regulation of transcription by RNA polymerase II;GO:0006355,biological_process,regulation of transcription, DNA-templated;GO:0006351,biological_process,transcription, DNA-templated;GO:0000977,molecular_function,RNA polymerase II regulatory region sequence-sp…	-
MVP	2.63188	2.66832	2.4914	2.00753	1.02273	0.450393	1.07675	3.50469	7.78439	0.0220571	0.130724	K7BK17,Major vault protein	XP_016784235.1,-;XP_016784236.1,-	PF01505,Major Vault Protein repeat;PF11978,Shoulder domain	IPR002499,Major vault protein, N-terminal;IPR021870,Major vault protein, shoulder domain	ENOG410ZCU8,-;ENOG410IF6T,-	GO:0019901,molecular_function,protein kinase binding;GO:0023057,biological_process,negative regulation of signaling;GO:0005737,cellular_component,cytoplasm;GO:0042802,molecular_function,identical protein binding;GO:0048471,cellular_component,perinuclear region of cytoplasm;GO:0019903,molecular_function,protein phosphatase binding;GO:0005856,cellular_component,cytoskeleton;GO:0030529,,;GO:0031953,…	-
LINC00910	0.170446	0.160712	0.101057	0.0658159	0.0607258	0.0638177	1.07227	-0.41895	15.3669	0.00381668	0.11532	H2NTW8,Uncharacterized protein	-	-	-	ENOG4110P40,-;ENOG410KCCD,-	-	-
POU6F1	0.653063	0.687072	0.79421	0.320142	0.311536	0.311808	1.06356	1.63419	52.0632	6.23732e-05	0.11532	A0A1C7CYV8,POU domain protein	NP_001317351.1,POU domain, class 6, transcription factor 1 isoform 2;XP_016875003.1,-	PF00157,Pou domain - N-terminal to homeobox domain;PF00046,Homeobox domain	IPR013847,POU domain;IPR001356,Homeobox domain;IPR009057,Homeobox-like domain superfamily;IPR010982,Lambda repressor-like, DNA-binding domain superfamily;IPR000327,POU-specific domain	-	GO:0003677,molecular_function,DNA binding;GO:0015629,cellular_component,actin cytoskeleton;GO:0003700,molecular_function,DNA binding transcription factor activity;GO:0006355,biological_process,regulation of transcription, DNA-templated;GO:0016604,cellular_component,nuclear body;GO:0006351,biological_process,transcription, DNA-templated;GO:0000977,molecular_function,RNA polymerase II regulatory re…	-
C10orf105	0.252922	0.213357	0.279438	0.211541	0.084861	0.0382208	1.06179	-0.131674	5.3859	0.046817	0.171081	H2RBM6,Chromosome 10 open reading frame 105	-	-	-	-	-	-
RP11-49I11.1	1.29314	2.18347	1.7284	0.993543	0.57294	0.748339	1.0591	-0.343862	12.6802	0.00654697	0.11532	-	-	-	-	-	-	-
LCN9	1.28284	1.50422	1.51607	0.99932	0.555746	0.383989	1.0482	0.22776	11.9355	0.00777942	0.115554	V9HWI8,Epididymis luminal protein 129	NP_001001676.1,epididymal-specific lipocalin-9 precursor	PF00061,Lipocalin / cytosolic fatty-acid binding protein family	IPR012674,Calycin;IPR022272,Lipocalin family conserved site;IPR000566,Lipocalin/cytosolic fatty-acid binding domain;IPR002345,Lipocalin;IPR002971,Major urinary protein	ENOG410JBWS,-;ENOG4111AS1,-	GO:0036094,molecular_function,small molecule binding	-
CSPG4	0.935351	0.746871	0.758252	0.512739	0.341765	0.250229	1.04318	2.28293	23.2145	0.0010922	0.11532	G3RI02,Chondroitin sulfate proteoglycan 4	-	PF00054,Laminin G domain;PF02210,Laminin G domain;PF16184,Cadherin-like	IPR001791,Laminin G domain;IPR013320,Concanavalin A-like lectin/glucanase domain superfamily	-	-	-
C1QL1	3.18096	3.52969	2.80478	2.02079	1.64895	0.643167	1.04031	1.57662	10.6522	0.0104483	0.115554	A0A1U7Q5S8,C1q-related factor	XP_005070177.1,-	-	IPR008160,Collagen triple helix repeat;IPR008983,Tumour necrosis factor-like domain superfamily;IPR001073,C1q domain	-	GO:0005581,cellular_component,collagen trimer;GO:0005576,cellular_component,extracellular region	-
RP11-181B11.2	1.45455	1.85189	1.05172	0.887378	0.685464	0.40735	1.02936	-0.31455	10.3191	0.011274	0.115654	-	-	-	-	-	-	-
XXbac-BPG181B23.7	0.813068	0.963973	0.982618	0.513832	0.335333	0.403619	1.02919	-0.263747	18.345	0.0022526	0.11532	-	-	-	-	-	-	-
ALOX5	0.864017	0.972938	0.957878	0.697531	0.370435	0.219085	1.02371	1.3433	10.2194	0.0115982	0.115722	A0A096P488,Arachidonate 5-lipoxygenase	XP_003903645.1,arachidonate 5-lipoxygenase isoform X1	PF00305,Lipoxygenase;PF01477,PLAT/LH2 domain	IPR020834,Lipoxygenase, conserved site;IPR036392,PLAT/LH2 domain superfamily;IPR001024,PLAT/LH2 domain;IPR036226,Lipoxigenase, C-terminal domain superfamily;IPR020833,Lipoxygenase, iron binding site;IPR013819,Lipoxygenase, C-terminal;IPR001885,Lipoxygenase, mammalian;IPR000907,Lipoxygenase	-	GO:0005829,cellular_component,cytosol;GO:0019370,biological_process,leukotriene biosynthetic process;GO:0005737,cellular_component,cytoplasm;GO:0005635,cellular_component,nuclear envelope;GO:0005506,molecular_function,iron ion binding;GO:0002540,biological_process,leukotriene production involved in inflammatory response;GO:0046872,molecular_function,metal ion binding;GO:0004051,molecular_function…	-
APCDD1L	0.411848	0.418141	0.293346	0.268612	0.159324	0.0877049	1.0236	0.14201	8.92135	0.0161335	0.120684	G3QXS5,APC down-regulated 1 like	XP_004062481.1,protein APCDD1-like isoform X2	PF14921,Adenomatosis polyposis coli down-regulated 1	IPR029405,APCDD1 domain	-	-	-
DUOX1	0.270342	0.298032	0.204219	0.180818	0.108045	0.0661953	1.02264	0.739277	10.8243	0.0100307	0.115554	Q14C85,Dual oxidase 1	-	PF03098,Animal haem peroxidase;PF08030,erric reductase NAD binding domain;PF00036,hand;PF08022,AD-binding domain;PF01794,erric reductase like transmembrane component	IPR018247,EF-Hand 1, calcium-binding site;IPR037120,Haem peroxidase domain superfamily, animal type;IPR013130,Ferric reductase transmembrane component-like domain;IPR034821,Dual oxidase, peroxidase domain;IPR029595,Dual oxidase 1/Duox;IPR017927,Ferredoxin reductase-type FAD-binding domain;IPR002048,EF-hand domain;IPR017938,Riboflavin synthase-like beta-barrel;IPR013112,FAD-binding 8;IPR010255,Hae…	KOG0039,Ferric reductase, NADH/NADPH oxidase and related proteins;ENOG410XNZY,-	GO:0016174,molecular_function,NAD(P)H oxidase activity;GO:0050665,biological_process,hydrogen peroxide biosynthetic process;GO:0005509,molecular_function,calcium ion binding;GO:0098869,biological_process,cellular oxidant detoxification;GO:0016491,molecular_function,oxidoreductase activity;GO:0006979,biological_process,response to oxidative stress;GO:0016020,cellular_component,membrane;GO:0055114,…	-
INHBC	1.89764	1.96784	1.39173	1.25296	0.868797	0.315565	1.01199	1.35576	7.3541	0.0249929	0.136418	B2RBW9,cDNA, FLJ95746, highly similar to Homo sapiens inhibin, beta C	-	PF00019,Transforming growth factor beta like domain	IPR001839,Transforming growth factor-beta, C-terminal;IPR001318,Inhibin, beta C subunit;IPR017948,Transforming growth factor beta, conserved site;IPR029034,Cystine-knot cytokine;IPR015615,Transforming growth factor-beta-related	ENOG410XT8Z,-;KOG3900,Transforming growth factor beta, bone morphogenetic protein and related proteins	GO:0005179,molecular_function,hormone activity;GO:0008083,molecular_function,growth factor activity;GO:0010469,biological_process,regulation of signaling receptor activity;GO:0005576,cellular_component,extracellular region	-
NOXA1	0.678711	0.454008	0.803992	0.405662	0.316066	0.168577	1.01103	-0.289515	8.91882	0.0161443	0.120707	H2PU46,Uncharacterized protein	-	PF00018,SH3 domain;PF00564,PB1 domain	IPR013026,Tetratricopeptide repeat-containing domain;IPR019734,Tetratricopeptide repeat;IPR000270,PB1 domain;IPR036028,SH3-like domain superfamily;IPR011990,Tetratricopeptide-like helical domain superfamily;IPR001452,SH3 domain;IPR034899,NADPH oxidase activator 1	KOG4225,Sorbin and SH3 domain-containing protein;ENOG41110AD,-	GO:0043020,cellular_component,NADPH oxidase complex;GO:0006801,biological_process,superoxide metabolic process	-
SDSL	0.519401	0.60006	0.608799	0.327654	0.201542	0.269483	1.00482	-0.0619775	17.8412	0.00245177	0.11532	A0A024RBL2,Serine dehydratase-like, isoform CRA_a	XP_005253888.1,-;NP_001291922.1,-;XP_011536148.1,-;NP_612441.1,serine dehydratase-like	PF00291,Pyridoxal-phosphate dependent enzyme	IPR001926,Pyridoxal-phosphate dependent enzyme;IPR036052,Tryptophan synthase beta subunit-like PLP-dependent enzyme;IPR000634,Serine/threonine dehydratase, pyridoxal-phosphate-binding site	COG1171,Threonine dehydratase;KOG1250,Threonine/serine dehydratases	GO:0030170,molecular_function,pyridoxal phosphate binding;GO:0006520,biological_process,cellular amino acid metabolic process;GO:0005739,cellular_component,mitochondrion	K17989,ko00290,Valine, leucine and isoleucine biosynthesis;K17989,ko00260,Glycine, serine and threonine metabolism;K17989,ko01230,Biosynthesis of amino acids;K17989,ko00270,Cysteine and methionine metabolism;K17989,ko01200,Carbon metabolism
CPLX3	3.24715	2.86075	2.76994	2.22323	1.42115	0.51327	1.00181	2.16681	7.11665	0.0268227	0.139422	F6WRU7,Complexin-3	XP_002753389.1,complexin-3	PF05835,Synaphin protein	IPR008849,Synaphin	ENOG4111I8F,-;ENOG410IWE3,-	GO:0005326,molecular_function,neurotransmitter transporter activity;GO:0000149,molecular_function,SNARE binding;GO:0098793,cellular_component,presynapse;GO:0046928,biological_process,regulation of neurotransmitter secretion;GO:0019905,molecular_function,syntaxin binding;GO:0030073,biological_process,insulin secretion;GO:0016079,biological_process,synaptic vesicle exocytosis;GO:0005886,cellular_co…	K15295,ko04721,Synaptic vesicle cycle
RP11-414J4.2	0.99701	0.876798	0.848966	0.681403	0.439682	0.157313	0.99797	2.169	7.0556	0.02732	0.139929	Q8TEE7,FLJ00250 protein	-	-	-	ENOG410ZFRX,-;KOG3838,Mannose lectin ERGIC-53, involved in glycoprotein traffic	-	-
CTD-2047H16.3	0.639145	0.890949	0.432203	0.342993	0.284174	0.283614	0.996527	0.087739	11.9395	0.00770718	0.115554	Q6ZRW9,cDNA FLJ46021 fis, clone SPLEN2021231	-	-	IPR031248,RNF213 protein	-	GO:0016887,molecular_function,ATPase activity;GO:0004842,molecular_function,ubiquitin-protein transferase activity;GO:0016567,biological_process,protein ubiquitination	-
NCCRP1	1.75182	1.63864	1.18422	1.04006	0.55037	0.556147	0.992328	1.1557	14.5697	0.00450159	0.11532	H2QG99,Non-specific cytotoxic cell receptor protein 1 homolog	XP_524260.2,F-box only protein 50	PF04300,-box associated region	IPR008979,Galactose-binding-like domain superfamily;IPR007397,F-box associated (FBA) domain	ENOG410IXB8,-;ENOG4111KW8,-	GO:0005737,cellular_component,cytoplasm;GO:0008284,biological_process,positive regulation of cell proliferation	-
SHISA7	0.543744	0.491846	0.414317	0.34814	0.201907	0.131756	0.991221	1.11944	11.7243	0.0081548	0.115554	H2P082,Shisa family member 7	XP_002829835.1,protein shisa-7	PF13908,Wnt and FGF inhibitory regulator	IPR026910,Shisa family	ENOG410IVHW,-;ENOG410ZRPZ,-	GO:1900273,biological_process,positive regulation of long-term synaptic potentiation;GO:0098985,cellular_component,asymmetric, glutamatergic, excitatory synapse;GO:0035255,molecular_function,ionotropic glutamate receptor binding;GO:0007613,biological_process,memory;GO:0014069,cellular_component,postsynaptic density;GO:1904717,biological_process,regulation of AMPA glutamate receptor clustering	-
CH25H	1.16414	1.00229	0.633107	0.484485	0.430459	0.39148	0.990345	0.243998	14.4864	0.00452119	0.11532	G3S0E1,Cholesterol 25-hydroxylase	XP_004049806.1,-	PF04116,atty acid hydroxylase superfamily	IPR006694,Fatty acid hydroxylase	-	GO:0008203,biological_process,cholesterol metabolic process;GO:0035754,biological_process,B cell chemotaxis;GO:0001567,molecular_function,cholesterol 25-hydroxylase activity;GO:0016020,cellular_component,membrane;GO:0008395,molecular_function,steroid hydroxylase activity;GO:0008610,biological_process,lipid biosynthetic process;GO:0016491,molecular_function,oxidoreductase activity;GO:0005506,molec…	K10223,ko00120,Primary bile acid biosynthesis
LINC00950	0.779008	0.819112	0.56625	0.568841	0.339607	0.115876	0.987756	1.84275	5.66267	0.0425928	0.16381	G3SH17,Olfactory receptor	-	PF13853,Olfactory receptor	-	-	-	-
SMTNL2	1.88848	1.97396	2.03472	1.35957	0.711967	0.718951	0.980293	1.83328	19.1472	0.00200588	0.11532	H2NSB6,Smoothelin like 2	XP_002826916.1,smoothelin-like protein 2 isoform X1	PF00307,Calponin homology (CH) domain	IPR001715,Calponin homology domain;IPR036872,CH domain superfamily	COG5069,Ca2+-binding actin-bundling protein fimbrin/plastin (EF-Hand superfamily);KOG4678,FOG: Calponin homology domain	-	-
FOXN4	0.527074	0.618543	0.525355	0.370432	0.273426	0.144882	0.978557	0.529764	11.8186	0.00798444	0.115554	H2Q6U3,Uncharacterized protein	XP_522525.3,forkhead box protein N4	PF00250,orkhead domain	IPR030456,Fork head domain conserved site 2;IPR036390,Winged helix DNA-binding domain superfamily;IPR001766,Fork head domain;IPR036388,Winged helix-like DNA-binding domain superfamily	KOG2294,Transcription factor of the Forkhead/HNF3 family;COG5025,Transcription factor of the Forkhead/HNF3 family	GO:0006355,biological_process,regulation of transcription, DNA-templated;GO:0003677,molecular_function,DNA binding;GO:0048663,biological_process,neuron fate commitment;GO:0043565,molecular_function,sequence-specific DNA binding;GO:0060579,biological_process,ventral spinal cord interneuron fate commitment;GO:0003700,molecular_function,DNA binding transcription factor activity;GO:0010842,biological…	-
INHBE	15.1457	15.3399	14.9138	11.9408	6.76315	3.07526	0.973368	5.05093	7.65067	0.022921	0.132648	H2Q6B2,Inhibin, beta E	XP_509161.2,inhibin beta E chain	PF00019,Transforming growth factor beta like domain	IPR001839,Transforming growth factor-beta, C-terminal;IPR001318,Inhibin, beta C subunit;IPR017948,Transforming growth factor beta, conserved site;IPR029034,Cystine-knot cytokine;IPR015615,Transforming growth factor-beta-related	ENOG410XT8Z,-;KOG3900,Transforming growth factor beta, bone morphogenetic protein and related proteins	GO:0008083,molecular_function,growth factor activity;GO:0048468,biological_process,cell development;GO:0005125,molecular_function,cytokine activity;GO:0042981,biological_process,regulation of apoptotic process;GO:0005179,molecular_function,hormone activity;GO:0010469,biological_process,regulation of signaling receptor activity;GO:0005160,molecular_function,transforming growth factor beta receptor…	K04667,ko04350,TGF-beta signaling pathway;K04667,ko04550,Signaling pathways regulating pluripotency of stem cells;K04667,ko04060,Cytokine-cytokine receptor interaction
IL15RA	0.410081	0.411653	0.273333	0.295541	0.107537	0.121085	0.969727	0.0101472	6.94903	0.028216	0.141141	A0A0A0MS77,Interleukin-15 receptor subunit alpha	NP_001243694.1,interleukin-15 receptor subunit alpha isoform 4	-	IPR000436,Sushi/SCR/CCP domain;IPR035976,Sushi/SCR/CCP superfamily	ENOG410IWP4,-;ENOG410Z8MM,-	-	-
HRC	32.0108	31.7885	28.8057	24.7886	14.5078	5.31446	0.969672	5.91218	5.88985	0.0394782	0.159159	Q2M1I0,Histidine-rich calcium-binding protein	-	PF10529,Histidine-rich Calcium-binding repeat region	IPR015666,Sarcoplasmic reticulum histidine-rich calcium-binding protein;IPR019552,Histidine-rich calcium-binding	ENOG41122Z9,-;ENOG410J2C1,-	GO:0005509,molecular_function,calcium ion binding	-
WNT4	1.58438	1.63083	1.27064	0.912213	0.780003	0.44087	0.968704	2.31191	18.8141	0.00211691	0.11532	A0A0D9S8A8,Protein Wnt	XP_007978307.1,-	PF00110,wnt family	IPR018161,Wnt protein, conserved site;IPR005817,Wnt;IPR009142,Wnt-4 protein	-	GO:0010894,biological_process,negative regulation of steroid biosynthetic process;GO:0005578,,;GO:0045836,biological_process,positive regulation of meiotic nuclear division;GO:2001234,biological_process,negative regulation of apoptotic signaling pathway;GO:0032967,biological_process,positive regulation of collagen biosynthetic process;GO:2000225,biological_process,negative regulation of testoster…	K00408,ko05166,HTLV-I infection;K00408,ko05205,Proteoglycans in cancer;K00408,ko04916,Melanogenesis;K00408,ko05217,Basal cell carcinoma;K00408,ko04550,Signaling pathways regulating pluripotency of stem cells;K00408,ko04310,Wnt signaling pathway;K00408,ko05200,Pathways in cancer;K00408,ko04360,Axon guidance;K00408,ko04919,Thyroid hormone signaling pathway;K00408,ko04150,mTOR signaling pathway;K004…
C19orf45	0.411901	0.575555	0.402196	0.301287	0.249229	0.107934	0.968551	0.0285885	8.37811	0.0186776	0.124158	H2QF63,Testis expressed 45	XP_016790353.1,-;XP_016790355.1,-;XP_016790352.1,uncharacterized protein C19orf45 homolog	PF15373,omain of unknown function (DUF4601)	IPR028001,Protein of unknown function DUF4601	ENOG410IZ35,-;ENOG4111PU5,-	-	-
ZNF835	0.55119	0.622175	0.315885	0.270042	0.281306	0.153848	0.967568	0.37721	9.65286	0.0133519	0.118035	X1EL09,Uncharacterized protein	-	PF00096,Zinc finger, C2H2 type	IPR013087,Zinc finger C2H2-type;IPR036236,Zinc finger C2H2 superfamily	-	GO:0003676,molecular_function,nucleic acid binding	-
SLIT3	0.101956	0.0718795	0.0852504	0.047735	0.0430645	0.0319592	0.967208	-0.0932859	16.074	0.00334716	0.11532	K7B9P2,Slit homolog 3	-	PF01463,Leucine rich repeat C-terminal domain;PF13855,Leucine rich repeat;PF00008,-like domain;PF02210,Laminin G domain;PF01462,Leucine rich repeat N-terminal domain;PF12661,Human growth factor-like EGF	IPR001611,Leucine-rich repeat;IPR018097,EGF-like calcium-binding, conserved site;IPR000483,Cysteine-rich flanking region, C-terminal;IPR001881,EGF-like calcium-binding domain;IPR032675,Leucine-rich repeat domain superfamily;IPR009030,Growth factor receptor cysteine-rich domain superfamily;IPR006207,Cystine knot, C-terminal;IPR000372,Leucine-rich repeat N-terminal domain;IPR013320,Concanavalin A-l…	-	GO:0005576,cellular_component,extracellular region;GO:0005509,molecular_function,calcium ion binding	-
CLIC6	1.93035	2.25713	2.12777	1.41862	1.1245	0.476339	0.965984	2.57337	10.5944	0.0105934	0.115554	G3SBZ6,Chloride intracellular channel protein	-	PF13410,lutathione S-transferase, C-terminal domain	IPR036282,Glutathione S-transferase, C-terminal domain superfamily;IPR010987,Glutathione S-transferase, C-terminal-like;IPR002946,Intracellular chloride channel;IPR036249,Thioredoxin-like superfamily	-	GO:1902476,biological_process,chloride transmembrane transport;GO:0006821,biological_process,chloride transport;GO:0034707,cellular_component,chloride channel complex;GO:0005737,cellular_component,cytoplasm;GO:0005254,molecular_function,chloride channel activity;GO:0006811,biological_process,ion transport;GO:0005244,molecular_function,voltage-gated ion channel activity;GO:0016020,cellular_compone…	-
GIPC3	1.38625	1.0097	1.23458	0.813038	0.51513	0.42052	0.953491	1.95367	18.5373	0.00221504	0.11532	H2NX02,GIPC PDZ domain containing family member 3	-	PF00595,PDZ domain (Also known as DHR or GLGF)	IPR036034,PDZ superfamily;IPR017379,PDZ domain-containing protein GIPC1/2/3;IPR001478,PDZ domain	ENOG410XQ87,-;KOG3938,RGS-GAIP interacting protein GIPC, contains PDZ domain	-	-
ULBP1	1.58098	1.41511	1.21735	1.12656	0.697396	0.220072	0.951694	1.70811	5.25552	0.0489897	0.173261	H2QZY1,UL16 binding protein 1	XP_001134754.1,NKG2D ligand 1 isoform X1	PF00129,Class I Histocompatibility antigen, domains alpha 1 and 2	IPR011161,MHC class I-like antigen recognition-like;IPR037055,MHC class I-like antigen recognition-like superfamily;IPR011162,MHC classes I/II-like antigen recognition protein	ENOG410J4VC,-;ENOG41113ZC,-	GO:0030101,biological_process,natural killer cell activation;GO:0015629,cellular_component,actin cytoskeleton;GO:0042267,biological_process,natural killer cell mediated cytotoxicity;GO:0005886,cellular_component,plasma membrane;GO:0016020,cellular_component,membrane;GO:0046658,cellular_component,anchored component of plasma membrane;GO:0005829,cellular_component,cytosol;GO:0046703,molecular_funct…	K07986,ko04650,Natural killer cell mediated cytotoxicity
KCNB1	0.202919	0.202307	0.193122	0.148426	0.0779182	0.0629207	0.951628	1.39251	13.1659	0.00597171	0.11532	H2P291,Potassium voltage-gated channel subfamily B member 1	XP_002830449.1,potassium voltage-gated channel subfamily B member 1	PF02214,BTB/POZ domain;PF00520,Ion transport protein;PF03521,Kv2 voltage-gated K+ channel	IPR004350,Potassium channel, voltage dependent, Kv2.1;IPR003131,Potassium channel tetramerisation-type BTB domain;IPR000210,BTB/POZ domain;IPR011333,SKP1/BTB/POZ domain superfamily;IPR003968,Potassium channel, voltage dependent, Kv;IPR027359,Voltage-dependent channel domain superfamily;IPR005821,Ion transport domain;IPR003973,Potassium channel, voltage dependent, Kv2;IPR028325,Voltage-gated potas…	KOG3713,Voltage-gated K+ channel KCNB/KCNC;COG1226,Kef-type K+ transport systems, predicted NAD-binding component	GO:0005267,molecular_function,potassium channel activity;GO:0090314,biological_process,positive regulation of protein targeting to membrane;GO:0051260,biological_process,protein homooligomerization;GO:0005244,molecular_function,voltage-gated ion channel activity;GO:0005886,cellular_component,plasma membrane;GO:0098900,biological_process,regulation of action potential;GO:0042593,biological_process…	-
ACAN	0.362094	0.368253	0.320752	0.239908	0.139466	0.128222	0.949451	1.5035	19.322	0.0019505	0.11532	E7EX88,Aggrecan core protein	-	PF00084,Sushi repeat (SCR repeat);PF00193,xtracellular link domain;PF07686,Immunoglobulin V-set domain;PF00059,Lectin C-type domain	IPR016187,C-type lectin fold;IPR003006,Immunoglobulin/major histocompatibility complex, conserved site;IPR018378,C-type lectin, conserved site;IPR016186,C-type lectin-like/link domain superfamily;IPR000538,Link domain;IPR035976,Sushi/SCR/CCP superfamily;IPR003599,Immunoglobulin subtype;IPR000436,Sushi/SCR/CCP domain;IPR036179,Immunoglobulin-like domain superfamily;IPR013783,Immunoglobulin-like fo…	-	GO:0002063,biological_process,chondrocyte development;GO:0005578,,;GO:0007507,biological_process,heart development;GO:0001502,biological_process,cartilage condensation;GO:0005540,molecular_function,hyaluronic acid binding;GO:0005604,cellular_component,basement membrane;GO:0030199,biological_process,collagen fibril organization;GO:0007155,biological_process,cell adhesion;GO:0030166,biological_proc…	-
RPH3A	0.114509	0.146943	0.0714883	0.053977	0.0646086	0.0409208	0.945528	-0.180511	9.08163	0.015436	0.119753	B7Z9Z7,cDNA, FLJ79011, highly similar to Rabphilin-3A	-	PF02318,YVE-type zinc finger;PF00168,C2 domain	IPR017455,Zinc finger, FYVE-related;IPR011011,Zinc finger, FYVE/PHD-type;IPR001565,Synaptotagmin;IPR013083,Zinc finger, RING/FYVE/PHD-type;IPR028698,Rabphilin-3A;IPR010911,Rab-binding domain;IPR000008,C2 domain;IPR035892,C2 domain superfamily	KOG1013,Synaptic vesicle protein rabphilin-3A;ENOG410XQXA,-	GO:0017137,molecular_function,Rab GTPase binding;GO:0016020,cellular_component,membrane;GO:0006886,biological_process,intracellular protein transport;GO:0046872,molecular_function,metal ion binding;GO:0005622,cellular_component,intracellular	-
ZDHHC1	0.587024	0.505463	0.613741	0.375732	0.308154	0.139754	0.944996	0.482678	9.85805	0.012681	0.117193	H2QBB4,Palmitoyltransferase	-	PF01529,HHC palmitoyltransferase	IPR001594,Palmitoyltransferase, DHHC domain	KOG1311,DHHC-type Zn-finger proteins;COG5273,Uncharacterized protein containing DHHC-type Zn finger	GO:0016020,cellular_component,membrane;GO:0016746,molecular_function,transferase activity, transferring acyl groups;GO:0019706,molecular_function,protein-cysteine S-palmitoyltransferase activity;GO:0016021,cellular_component,integral component of membrane;GO:0016740,molecular_function,transferase activity	-
BAHCC1	0.248196	0.228235	0.232178	0.188621	0.0901241	0.0664857	0.943601	1.24568	9.42085	0.0141645	0.118948	A0A075B747,BAH and coiled-coil domain-containing protein 1	-	PF01426,BAH domain	IPR001025,Bromo adjacent homology (BAH) domain	-	GO:0003682,molecular_function,chromatin binding	-
CA7	1.13219	0.974506	0.812124	0.633664	0.434745	0.346036	0.941557	0.454121	15.0566	0.00404845	0.11532	A0A0D9QX60,Carbonic anhydrase 7	XP_007991779.1,-	PF00194,ukaryotic-type carbonic anhydrase	IPR023561,Carbonic anhydrase, alpha-class;IPR036398,Alpha carbonic anhydrase superfamily;IPR018338,Carbonic anhydrase, alpha-class, conserved site;IPR001148,Alpha carbonic anhydrase	-	GO:0032230,biological_process,positive regulation of synaptic transmission, GABAergic;GO:2001225,biological_process,regulation of chloride transport;GO:0004089,molecular_function,carbonate dehydratase activity;GO:0046872,molecular_function,metal ion binding;GO:0006730,biological_process,one-carbon metabolic process;GO:0005829,cellular_component,cytosol;GO:0032849,biological_process,positive regul…	-
AATK	0.303623	0.302616	0.359617	0.272159	0.139008	0.0605884	0.939162	0.592086	5.52774	0.0445894	0.167863	G3RDX5,Apoptosis associated tyrosine kinase	-	PF07714,Protein tyrosine kinase	IPR001245,Serine-threonine/tyrosine-protein kinase, catalytic domain;IPR017441,Protein kinase, ATP binding site;IPR011009,Protein kinase-like domain superfamily;IPR008266,Tyrosine-protein kinase, active site;IPR000719,Protein kinase domain	-	GO:0006468,biological_process,protein phosphorylation;GO:0005524,molecular_function,ATP binding;GO:0004672,molecular_function,protein kinase activity	-
GDF15	0.580533	0.584054	0.383595	0.347907	0.2675	0.13554	0.937777	-0.268119	8.11679	0.0200792	0.126609	H2QFT1,Growth differentiation factor 15	XP_009433302.1,growth/differentiation factor 15	PF00019,Transforming growth factor beta like domain	IPR001839,Transforming growth factor-beta, C-terminal;IPR029034,Cystine-knot cytokine;IPR015615,Transforming growth factor-beta-related	ENOG410XT8Z,-;KOG3900,Transforming growth factor beta, bone morphogenetic protein and related proteins	GO:0008083,molecular_function,growth factor activity;GO:0048468,biological_process,cell development;GO:0005125,molecular_function,cytokine activity;GO:0042981,biological_process,regulation of apoptotic process;GO:0010469,biological_process,regulation of signaling receptor activity;GO:0005794,cellular_component,Golgi apparatus;GO:0005634,cellular_component,nucleus;GO:0005737,cellular_component,cyt…	-
AOC2	0.930225	1.18339	0.870433	0.626246	0.472756	0.348962	0.937343	0.983739	17.6327	0.00254068	0.11532	G3QY85,Amine oxidase	XP_004041684.2,retina-specific copper amine oxidase isoform X1	PF01179,Copper amine oxidase, enzyme domain;PF02727,Copper amine oxidase, N2 domain;PF02728,Copper amine oxidase, N3 domain	IPR000269,Copper amine oxidase;IPR032952,Retina-specific copper amine oxidase;IPR015798,Copper amine oxidase, catalytic domain;IPR015800,Copper amine oxidase, N2-terminal;IPR015802,Copper amine oxidase, N3-terminal;IPR036460,Copper amine oxidase, catalytic domain superfamily;IPR016182,Copper amine oxidase, N-terminal	-	GO:0009308,biological_process,amine metabolic process;GO:0048038,molecular_function,quinone binding;GO:0046872,molecular_function,metal ion binding;GO:0016491,molecular_function,oxidoreductase activity;GO:0005507,molecular_function,copper ion binding;GO:0055114,biological_process,oxidation-reduction process;GO:0007601,biological_process,visual perception;GO:0008131,molecular_function,primary amin…	-
SLCO2A1	0.376108	0.424744	0.25256	0.240515	0.169077	0.104113	0.933225	0.489499	9.53203	0.0137676	0.118259	Q4R830,Solute carrier organic anion transporter family member	NP_001270644.1,solute carrier organic anion transporter family member 2A1	PF07648,Kazal-type serine protease inhibitor domain;PF03137,Organic Anion Transporter Polypeptide (OATP) family	IPR036259,MFS transporter superfamily;IPR004156,Organic anion transporter polypeptide;IPR002350,Kazal domain;IPR020846,Major facilitator superfamily domain;IPR036058,Kazal domain superfamily	-	GO:0015132,molecular_function,prostaglandin transmembrane transporter activity;GO:0015732,biological_process,prostaglandin transport;GO:0055085,biological_process,transmembrane transport;GO:0006811,biological_process,ion transport;GO:0005886,cellular_component,plasma membrane;GO:0016020,cellular_component,membrane;GO:0005215,molecular_function,transporter activity;GO:0016021,cellular_component,in…	-
DLL4	0.331379	0.276853	0.21834	0.181406	0.129203	0.092578	0.93172	0.00550498	11.5104	0.00847779	0.115554	G3SK70,Delta-like protein	XP_004056055.1,delta-like protein 4	PF07657,N terminus of Notch ligand;PF00008,-like domain;PF01414,elta serrate ligand	IPR001774,Delta/Serrate/lag-2 (DSL) protein;IPR009030,Growth factor receptor cysteine-rich domain superfamily;IPR011651,Notch ligand, N-terminal domain;IPR001881,EGF-like calcium-binding domain;IPR000152,EGF-type aspartate/asparagine hydroxylation site;IPR000742,EGF-like domain;IPR013032,EGF-like, conserved site	-	GO:0044344,biological_process,cellular response to fibroblast growth factor stimulus;GO:0061074,biological_process,regulation of neural retina development;GO:0003209,biological_process,cardiac atrium morphogenesis;GO:0005509,molecular_function,calcium ion binding;GO:0090051,biological_process,negative regulation of cell migration involved in sprouting angiogenesis;GO:0043537,biological_process,ne…	K06051,ko04330,Notch signaling pathway;K06051,ko01522,Endocrine resistance
PDZK1P1	1.00516	0.800302	0.955405	0.694708	0.434212	0.221176	0.930036	-0.0712038	7.56213	0.0235163	0.133595	H2R424,PDZ domain containing 1	XP_009426086.1,-;XP_016797066.1,-;XP_003308322.1,Na(+)/H(+) exchange regulatory cofactor NHE-RF3	PF00595,PDZ domain (Also known as DHR or GLGF)	IPR036034,PDZ superfamily;IPR001478,PDZ domain	ENOG410ZYGE,-;ENOG410ITAE,-	GO:0030165,molecular_function,PDZ domain binding;GO:0015879,biological_process,carnitine transport;GO:0032414,biological_process,positive regulation of ion transmembrane transporter activity;GO:1904064,biological_process,positive regulation of cation transmembrane transport	-
EBF4	0.420481	0.633504	0.618217	0.386612	0.27786	0.152205	0.928781	0.639215	9.10843	0.0153584	0.119674	X6R549,Transcription factor COE4	-	PF16422,Transcription factor COE1 DNA-binding domain;PF16423,Transcription factor COE1 helix-loop-helix domain;PF01833,IPT/TIG domain	IPR003523,Transcription factor COE;IPR018350,Transcription factor COE, conserved site;IPR038173,Transcription factor COE, DNA-binding domain superfamily;IPR013783,Immunoglobulin-like fold;IPR036638,Helix-loop-helix DNA-binding domain superfamily;IPR014756,Immunoglobulin E-set;IPR002909,IPT domain;IPR038006,Transcription factor COE, IPT domain;IPR032201,Transcription factor COE, helix-loop-helix d…	ENOG410XQ9Z,-;KOG3836,HLH transcription factor EBF/Olf-1 and related DNA binding proteins	GO:0046983,molecular_function,protein dimerization activity;GO:0003677,molecular_function,DNA binding;GO:0003700,molecular_function,DNA binding transcription factor activity;GO:0046872,molecular_function,metal ion binding;GO:0007275,biological_process,multicellular organism development;GO:0006355,biological_process,regulation of transcription, DNA-templated;GO:0006351,biological_process,transcrip…	-
ALPP	0.736687	0.905615	0.838434	0.702187	0.355878	0.164395	0.927688	0.924123	5.70925	0.0419297	0.162611	B2R7C7,Alkaline phosphatase	NP_001623.3,alkaline phosphatase, placental type preproprotein	PF00245,Alkaline phosphatase	IPR018299,Alkaline phosphatase, active site;IPR001952,Alkaline phosphatase;IPR017850,Alkaline-phosphatase-like, core domain superfamily;IPR017849,Alkaline phosphatase-like, alpha/beta/alpha	KOG4126,Alkaline phosphatase;COG1785,Alkaline phosphatase	GO:0004035,molecular_function,alkaline phosphatase activity;GO:0003824,molecular_function,catalytic activity;GO:0016787,molecular_function,hydrolase activity;GO:0008152,biological_process,metabolic process;GO:0016311,biological_process,dephosphorylation;GO:0016791,molecular_function,phosphatase activity	K01077,ko00627,Aminobenzoate degradation;K01077,ko00790,Folate biosynthesis;K01077,ko02020,Two-component system
LINC01569	0.480359	0.488154	0.48329	0.399825	0.215193	0.0969214	0.927611	-0.24293	5.78408	0.0408914	0.160941	G7MP35,Uncharacterized protein	-	-	-	-	-	-
ADGRD1	0.221438	0.230574	0.244771	0.194248	0.102414	0.0469809	0.927535	1.35138	6.20219	0.0356483	0.153959	G1RAE6,Adhesion G protein-coupled receptor D1	XP_012365303.1,probable G-protein coupled receptor 133 isoform X1	PF00002,7 transmembrane receptor (Secretin family);PF13385,Concanavalin A-like lectin/glucanases superfamily;PF01825,PCR proteolysis site, GPS, motif	IPR000832,GPCR, family 2, secretin-like;IPR017981,GPCR, family 2-like;IPR000203,GPS motif;IPR013320,Concanavalin A-like lectin/glucanase domain superfamily;IPR017983,GPCR, family 2, secretin-like, conserved site;IPR001759,Pentraxin-related	ENOG410XSD2,-;KOG4193,G protein-coupled receptors	GO:0016020,cellular_component,membrane;GO:0004888,molecular_function,transmembrane signaling receptor activity;GO:0007189,biological_process,adenylate cyclase-activating G-protein coupled receptor signaling pathway;GO:0007186,biological_process,G-protein coupled receptor signaling pathway;GO:0007166,biological_process,cell surface receptor signaling pathway;GO:0005886,cellular_component,plasma me…	-
HIST1H2BJ	1.18607	0.962306	1.15481	0.398071	0.587655	0.612062	0.92655	-0.310658	12.1638	0.00732349	0.11532	F6SJY3,Histone H2B	XP_017827079.1,-;XP_008992056.1,-	PF00125,Core histone H2A/H2B/H3/H4	IPR000558,Histone H2B;IPR009072,Histone-fold;IPR007125,Histone H2A/H2B/H3	KOG1744,Histone H2B;ENOG4111NV5,-	GO:0050830,biological_process,defense response to Gram-positive bacterium;GO:0002227,biological_process,innate immune response in mucosa;GO:0000786,cellular_component,nucleosome;GO:0031640,biological_process,killing of cells of other organism;GO:0003677,molecular_function,DNA binding;GO:0005694,cellular_component,chromosome;GO:0001530,molecular_function,lipopolysaccharide binding;GO:0019731,biolo…	-
EGR3	0.286984	0.288154	0.308414	0.152669	0.198356	0.0776854	0.925759	0.123631	9.41322	0.0141922	0.118948	A0A0D9RUT4,Early growth response 3	XP_007960103.1,-	PF00096,Zinc finger, C2H2 type;PF11928,omain of unknown function (DUF3446)	IPR013087,Zinc finger C2H2-type;IPR036236,Zinc finger C2H2 superfamily;IPR021849,Early growth response protein	-	GO:0006355,biological_process,regulation of transcription, DNA-templated;GO:0003677,molecular_function,DNA binding;GO:0035924,biological_process,cellular response to vascular endothelial growth factor stimulus;GO:0043066,biological_process,negative regulation of apoptotic process;GO:0003676,molecular_function,nucleic acid binding;GO:0001938,biological_process,positive regulation of endothelial ce…	-
ELFN2	0.606237	0.659589	0.590142	0.465675	0.334901	0.115466	0.923749	2.3014	6.53305	0.0320858	0.147569	G3RYV3,Extracellular leucine rich repeat and fibronectin type III domain containing 2	-	PF13855,Leucine rich repeat	-	-	-	-
RP11-830F9.5	0.41218	0.317172	0.349172	0.197929	0.205449	0.123377	0.920609	-0.23694	13.0322	0.00607517	0.11532	A0A096NUH7,CBFA2/RUNX1 translocation partner 3	-	PF08788,NHR2 domain like;PF07531,NHR1 homology to TAF	IPR037249,TAFH/NHR1 domain superfamily;IPR003894,TAFH/NHR1;IPR014896,NHR2-like;IPR013292,Protein CBFA2T3;IPR013289,CBFA2T family	-	GO:0045820,biological_process,negative regulation of glycolytic process;GO:0032436,biological_process,positive regulation of proteasomal ubiquitin-dependent protein catabolic process;GO:0003700,molecular_function,DNA binding transcription factor activity;GO:0008285,biological_process,negative regulation of cell proliferation;GO:1903715,biological_process,regulation of aerobic respiration;GO:00458…	-
SUSD2	1.03738	0.955086	0.839695	0.7049	0.465315	0.232199	0.917518	1.89231	9.30089	0.0146087	0.119482	A0A140VJW3,Sushi domain containing 2, isoform CRA_a	NP_062547.1,sushi domain-containing protein 2 precursor	PF00084,Sushi repeat (SCR repeat);PF00094,von Willebrand factor type D domain;PF03782,AMOP domain;PF01033,Somatomedin B domain	IPR001212,Somatomedin B domain;IPR001846,von Willebrand factor, type D domain;IPR000436,Sushi/SCR/CCP domain;IPR035976,Sushi/SCR/CCP superfamily;IPR036024,Somatomedin B-like domain superfamily;IPR005533,AMOP domain	-	GO:0006898,biological_process,receptor-mediated endocytosis;GO:0005044,molecular_function,scavenger receptor activity;GO:0030247,molecular_function,polysaccharide binding;GO:0006955,biological_process,immune response;GO:0005886,cellular_component,plasma membrane;GO:0016020,cellular_component,membrane;GO:0016021,cellular_component,integral component of membrane	-
RASAL3	1.31226	1.26944	1.03881	0.756173	0.632096	0.396151	0.916364	2.07134	19.9897	0.0017556	0.11532	G3QE65,RAS protein activator like 3	XP_004060248.1,RAS protein activator like-3	PF00616,TPase-activator protein for Ras-like GTPase	IPR008936,Rho GTPase activation protein;IPR001936,Ras GTPase-activating domain;IPR023152,Ras GTPase-activating protein, conserved site	-	GO:0046580,biological_process,negative regulation of Ras protein signal transduction;GO:0005737,cellular_component,cytoplasm;GO:0043087,biological_process,regulation of GTPase activity;GO:0043547,biological_process,positive regulation of GTPase activity;GO:0005096,molecular_function,GTPase activator activity;GO:0051142,biological_process,positive regulation of NK T cell proliferation;GO:0098562,c…	K17634,ko04014,Ras signaling pathway
GFY	5.55412	4.91	4.93912	4.32191	2.43277	0.938216	0.913603	2.83506	5.47581	0.0453892	0.169213	G1QZ35,Golgi associated olfactory signaling regulator	-	-	-	-	-	-
RP11-268J15.5	3.86938	3.75298	3.28285	2.38669	2.07302	0.940513	0.9122	2.3121	11.7584	0.00809273	0.115554	H2R983,Uncharacterized protein	-	-	-	-	-	-
ACKR3	0.949727	1.02444	0.525253	0.649818	0.383225	0.208793	0.912042	0.517807	5.79304	0.0407693	0.160784	H2QJP1,Chemokine	XP_009442882.1,-;XP_009442884.1,-;XP_009442881.1,-	PF00001,7 transmembrane receptor (rhodopsin family)	IPR017452,GPCR, rhodopsin-like, 7TM;IPR000276,G protein-coupled receptor, rhodopsin-like;IPR001416,Atypical chemokine receptor 3	ENOG410XRW9,-;KOG3656,FOG: 7 transmembrane receptor	GO:0001570,biological_process,vasculogenesis;GO:0015026,molecular_function,coreceptor activity;GO:0007186,biological_process,G-protein coupled receptor signaling pathway;GO:0005886,cellular_component,plasma membrane;GO:0006935,biological_process,chemotaxis;GO:0009986,cellular_component,cell surface;GO:0005044,molecular_function,scavenger receptor activity;GO:0031623,biological_process,receptor in…	-
SH2D2A	1.77974	2.31591	1.6643	1.21038	0.988978	0.650626	0.909908	1.84702	17.7787	0.00251421	0.11532	Q5UBZ2,SH2 domain containing adapter protein 2 transcript variant 4	NP_001154913.1,SH2 domain-containing protein 2A isoform 1	PF00017,SH2 domain	IPR036860,SH2 domain superfamily;IPR000980,SH2 domain	ENOG410IVEH,-;ENOG4111Y35,-	-	-
RP11-7K24.3	0.771055	0.348505	0.585111	0.365668	0.337387	0.139552	0.909199	-0.163819	5.44178	0.0459231	0.169865	A0A0C4DH06,Cytokine receptor-like factor 2	-	-	IPR036116,Fibronectin type III superfamily;IPR013783,Immunoglobulin-like fold	-	-	-
ATF5	33.7386	33.1139	31.1611	22.4955	16.3286	10.1292	0.904667	6.15412	18.743	0.00214161	0.11532	A0A024QZG3,Activating transcription factor 5, isoform CRA_a	XP_011524931.1,-;NP_001180575.1,-;NP_036200.2,cyclic AMP-dependent transcription factor ATF-5;NP_001277675.1,-	PF00170,bZIP transcription factor	IPR029855,cAMP-dependent transcription factor ATF-5;IPR004827,Basic-leucine zipper domain	KOG4571,Activating transcription factor 4;ENOG4111ZXT,-	GO:0003700,molecular_function,DNA binding transcription factor activity;GO:0005667,cellular_component,transcription factor complex;GO:0043066,biological_process,negative regulation of apoptotic process;GO:0043565,molecular_function,sequence-specific DNA binding;GO:0006357,biological_process,regulation of transcription by RNA polymerase II;GO:0021889,biological_process,olfactory bulb interneuron d…	-
CHAC1	21.1289	19.7675	18.1462	15.6927	9.60294	4.46713	0.899151	4.90442	7.51552	0.0238375	0.134056	H2RCH5,Gamma-glutamylcyclotransferase	-	PF04752,ChaC-like protein	-	-	-	-
RP11-108M9.3	0.359832	0.172967	0.370256	0.204208	0.160152	0.0848606	0.898359	-0.519411	5.42231	0.0462321	0.170377	A0AVG0,LOC440570	-	-	-	-	-	-
CDC42EP1	7.40222	6.72381	6.3438	4.61502	3.53124	2.1377	0.893361	3.70368	18.0765	0.00239113	0.11532	K7DJF8,CDC42 effector protein	-	PF14957,Cdc42 effector;PF00786,P21-Rho-binding domain	IPR000095,CRIB domain;IPR029273,Cdc42 effector	ENOG410IGPN,-;ENOG4111PPX,-	-	-
SPAG4	1.08176	0.964649	0.880249	0.783347	0.398766	0.294658	0.890878	0.732945	8.65354	0.0173298	0.122469	H2QK96,Uncharacterized protein	-	PF07738,Sad1 / UNC-like C-terminal	IPR012919,SUN domain;IPR008979,Galactose-binding-like domain superfamily;IPR027776,Sperm-associated antigen 4 protein	KOG2687,Spindle pole body protein, contains UNC-84 domain;ENOG410YM6S,-	GO:0006998,biological_process,nuclear envelope organization;GO:0043495,molecular_function,protein membrane anchor;GO:0090286,biological_process,cytoskeletal anchoring at nuclear membrane;GO:0016020,cellular_component,membrane;GO:0005635,cellular_component,nuclear envelope;GO:0016021,cellular_component,integral component of membrane	-
RASD2	1.51624	1.40462	1.24268	0.899976	0.670843	0.52046	0.889315	1.82897	23.6982	0.00100277	0.11532	H2P474,RASD family member 2	XP_002831101.3,-	PF00071,Ras family	IPR020849,Small GTPase superfamily, Ras type;IPR001806,Small GTPase superfamily;IPR005225,Small GTP-binding protein domain;IPR027417,P-loop containing nucleoside triphosphate hydrolase	COG1100,GTPase SAR1 and related small G proteins;KOG0395,Ras-related GTPase	GO:0031681,molecular_function,G-protein beta-subunit binding;GO:0005525,molecular_function,GTP binding;GO:0016020,cellular_component,membrane;GO:0003924,molecular_function,GTPase activity;GO:0000166,molecular_function,nucleotide binding;GO:0007165,biological_process,signal transduction	-
LIMS2	0.185583	0.159943	0.15372	0.103376	0.0789357	0.0685118	0.885651	0.122283	16.7079	0.00298561	0.11532	H2QIP1,LIM and senescent cell antigen-like-containing domain protein	-	PF00412,LIM domain	-	-	-	-
SYT12	1.15899	1.06795	0.898002	0.832457	0.5026	0.253938	0.883588	3.0719	7.73041	0.0224008	0.131547	B0AZL9,cDNA, FLJ79459, highly similar to Synaptotagmin-12	NP_001171351.1,-	PF00168,C2 domain	IPR030537,Synaptotagmin-12;IPR000008,C2 domain;IPR035892,C2 domain superfamily	ENOG411011E,-;ENOG410IT3K,-	GO:0046928,biological_process,regulation of neurotransmitter secretion;GO:0060291,biological_process,long-term synaptic potentiation;GO:0016021,cellular_component,integral component of membrane;GO:0016020,cellular_component,membrane	-
ALPPL2	4.88906	4.58379	4.56711	4.2413	1.92585	1.00859	0.883371	3.12027	5.38347	0.0468565	0.171081	H2QJL8,Alkaline phosphatase	XP_003309566.1,intestinal-type alkaline phosphatase	PF00245,Alkaline phosphatase	IPR018299,Alkaline phosphatase, active site;IPR001952,Alkaline phosphatase;IPR017850,Alkaline-phosphatase-like, core domain superfamily;IPR017849,Alkaline phosphatase-like, alpha/beta/alpha	KOG4126,Alkaline phosphatase;COG1785,Alkaline phosphatase	GO:0004035,molecular_function,alkaline phosphatase activity;GO:0002020,molecular_function,protease binding;GO:0003824,molecular_function,catalytic activity;GO:0016787,molecular_function,hydrolase activity;GO:0005886,cellular_component,plasma membrane;GO:0008152,biological_process,metabolic process;GO:0016311,biological_process,dephosphorylation;GO:0016791,molecular_function,phosphatase activity	-
CBX4	17.4206	18.5935	18.0683	14.2863	8.75208	4.56175	0.880636	5.2691	8.74295	0.0169185	0.122004	H2RGA5,Uncharacterized protein	XP_001149752.2,-	PF00385,Chromo (CHRromatin Organisation MOdifier) domain;PF17218,CBX family C-terminal motif	IPR023780,Chromo domain;IPR016197,Chromo-like domain superfamily;IPR033773,CBX family C-terminal motif;IPR023779,Chromo domain, conserved site;IPR017984,Chromo domain subgroup;IPR000953,Chromo/chromo shadow domain	ENOG410IPQ6,-;ENOG410ZQCR,-	GO:0019899,molecular_function,enzyme binding;GO:0003727,molecular_function,single-stranded RNA binding;GO:0016925,biological_process,protein sumoylation;GO:0016604,cellular_component,nuclear body;GO:0035102,cellular_component,PRC1 complex;GO:0045892,biological_process,negative regulation of transcription, DNA-templated;GO:0000122,biological_process,negative regulation of transcription by RNA poly…	-
AF001548.5	2.62314	3.56226	2.83737	2.00845	1.85312	0.695526	0.87928	0.931719	7.23146	0.0259178	0.138567	M3YQZ4,Myosin heavy chain 11	-	PF01576,Myosin tail;PF00063,Myosin head (motor domain);PF02736,Myosin N-terminal SH3-like domain	IPR002928,Myosin tail;IPR001609,Myosin head, motor domain;IPR027417,P-loop containing nucleoside triphosphate hydrolase;IPR004009,Myosin, N-terminal, SH3-like;IPR000048,IQ motif, EF-hand binding site;IPR036961,Kinesin motor domain superfamily;IPR008989,Myosin S1 fragment, N-terminal;IPR027401,Myosin IQ motif-containing domain superfamily	COG5022,Myosin heavy chain;KOG0161,Myosin class II heavy chain	GO:0008307,molecular_function,structural constituent of muscle;GO:0003774,molecular_function,motor activity;GO:0005524,molecular_function,ATP binding;GO:0048251,biological_process,elastic fiber assembly;GO:0007018,biological_process,microtubule-based movement;GO:0003779,molecular_function,actin binding;GO:0008017,molecular_function,microtubule binding;GO:0048739,biological_process,cardiac muscle …	-
HCK	6.37133	5.9715	6.07011	5.06832	3.05136	1.32653	0.873914	3.82231	6.37821	0.0336947	0.150013	J3KPD6,Tyrosine-protein kinase	-	PF00018,SH3 domain;PF00017,SH2 domain;PF07714,Protein tyrosine kinase	IPR001245,Serine-threonine/tyrosine-protein kinase, catalytic domain;IPR036860,SH2 domain superfamily;IPR020635,Tyrosine-protein kinase, catalytic domain;IPR000980,SH2 domain;IPR011009,Protein kinase-like domain superfamily;IPR036028,SH3-like domain superfamily;IPR017441,Protein kinase, ATP binding site;IPR008266,Tyrosine-protein kinase, active site;IPR001452,SH3 domain;IPR035851,Tyrosine-protein…	COG0515,Serine/threonine protein kinase;KOG0197,Tyrosine kinases	GO:0016301,molecular_function,kinase activity;GO:0018108,biological_process,peptidyl-tyrosine phosphorylation;GO:0016740,molecular_function,transferase activity;GO:0005524,molecular_function,ATP binding;GO:0004715,molecular_function,non-membrane spanning protein tyrosine kinase activity;GO:0004713,molecular_function,protein tyrosine kinase activity;GO:0005886,cellular_component,plasma membrane;GO…	-
OGFR-AS1	2.70246	2.07356	2.3969	1.65307	1.37897	0.611666	0.871763	0.299094	7.86198	0.0215744	0.129679	-	-	-	-	-	-	-
BGN	0.928559	1.03899	1.11205	0.937325	0.37552	0.269073	0.870161	0.936499	5.49269	0.0451273	0.168586	K7DR91,Biglycan	XP_016799988.1,-	PF13855,Leucine rich repeat;PF01462,Leucine rich repeat N-terminal domain	IPR001611,Leucine-rich repeat;IPR016352,Small leucine-rich proteoglycan, class I, decorin/asporin/byglycan;IPR032675,Leucine-rich repeat domain superfamily;IPR000372,Leucine-rich repeat N-terminal domain;IPR003591,Leucine-rich repeat, typical subtype;IPR028547,Biglycan	KOG0619,FOG: Leucine rich repeat;COG4886,Leucine-rich repeat (LRR) protein	GO:0005578,,	-
MAGEA4	0.37751	0.260753	0.389758	0.265122	0.176668	0.0816105	0.869529	-0.278439	5.67912	0.0423572	0.163409	A0A024RC12,Melanoma antigen family A, 4, isoform CRA_a	NP_001011549.1,-;XP_005274735.1,-;NP_001011550.1,-;XP_005274736.1,-;NP_002353.3,melanoma-associated antigen 4;NP_001011548.1,-	PF12440,Melanoma associated antigen family N terminal;PF01454,MAGE family	IPR037445,Melanoma-associated antigen;IPR030098,Melanoma-associated antigen 4/5;IPR021072,Melanoma associated antigen, N-terminal;IPR002190,MAGE homology domain	KOG4562,Uncharacterized conserved protein (tumor-rejection antigen MAGE in humans);ENOG4111S70,-	-	-
PODN	0.237369	0.367485	0.278352	0.231531	0.116781	0.102629	0.868363	0.151679	7.48549	0.0240473	0.134477	H2PZ18,Podocan	-	PF13855,Leucine rich repeat;PF13306,Leucine rich repeats (6 copies)	IPR001611,Leucine-rich repeat;IPR003591,Leucine-rich repeat, typical subtype;IPR000372,Leucine-rich repeat N-terminal domain;IPR026906,Leucine rich repeat 5;IPR032675,Leucine-rich repeat domain superfamily	KOG0619,FOG: Leucine rich repeat;COG4886,Leucine-rich repeat (LRR) protein	GO:0006469,biological_process,negative regulation of protein kinase activity;GO:0005737,cellular_component,cytoplasm;GO:0046426,biological_process,negative regulation of JAK-STAT cascade;GO:0004860,molecular_function,protein kinase inhibitor activity;GO:0019221,biological_process,cytokine-mediated signaling pathway	-
PYDC1	2.29368	2.15573	2.13511	1.61633	1.05365	0.693582	0.867265	0.535003	10.858	0.00992006	0.115554	H2QB01,Uncharacterized protein	XP_001158748.1,-	PF02758,PAAD/DAPIN/Pyrin domain	IPR004020,DAPIN domain;IPR011029,Death-like domain superfamily	ENOG410JDCM,-;ENOG4111636,-	GO:0006469,biological_process,negative regulation of protein kinase activity;GO:0045087,biological_process,innate immune response;GO:0008385,cellular_component,IkappaB kinase complex;GO:0032088,biological_process,negative regulation of NF-kappaB transcription factor activity;GO:0050718,biological_process,positive regulation of interleukin-1 beta secretion;GO:0010804,biological_process,negative re…	K12802,ko04621,NOD-like receptor signaling pathway
LINC01018	0.28929	0.322857	0.311844	0.120394	0.166625	0.178682	0.866665	-0.245703	12.0161	0.00756652	0.11532	E5RJQ3,Uncharacterized protein C8orf44	-	-	-	ENOG41113P7,-;ENOG410JHAD,-	GO:0005654,cellular_component,nucleoplasm	-
GOLT1A	1.26916	1.34124	1.26589	0.892156	0.368578	0.719354	0.866494	0.178578	8.63989	0.0173936	0.122569	G3R6G1,Golgi transport 1A	XP_004028271.1,vesicle transport protein GOT1A	PF04178,ot1/Sft2-like family	IPR007305,Vesicle transport protein, Got1/SFT2-like	-	GO:0000137,cellular_component,Golgi cis cisterna;GO:0005783,cellular_component,endoplasmic reticulum;GO:0005802,cellular_component,trans-Golgi network;GO:0016020,cellular_component,membrane;GO:0016192,biological_process,vesicle-mediated transport;GO:0005635,cellular_component,nuclear envelope;GO:0016021,cellular_component,integral component of membrane	-
JAK3	0.320098	0.292764	0.241539	0.230908	0.106525	0.101492	0.864997	0.574667	8.35171	0.0188135	0.124301	A0A024R7M7,Tyrosine-protein kinase	NP_000206.2,tyrosine-protein kinase JAK3	PF07714,Protein tyrosine kinase	IPR001245,Serine-threonine/tyrosine-protein kinase, catalytic domain;IPR036860,SH2 domain superfamily;IPR016251,Tyrosine-protein kinase, non-receptor Jak/Tyk2;IPR000299,FERM domain;IPR020635,Tyrosine-protein kinase, catalytic domain;IPR000980,SH2 domain;IPR019749,Band 4.1 domain;IPR011009,Protein kinase-like domain superfamily;IPR017441,Protein kinase, ATP binding site;IPR008266,Tyrosine-protein …	COG0515,Serine/threonine protein kinase;KOG0197,Tyrosine kinases	GO:0016301,molecular_function,kinase activity;GO:0018108,biological_process,peptidyl-tyrosine phosphorylation;GO:0035556,biological_process,intracellular signal transduction;GO:0016740,molecular_function,transferase activity;GO:0004713,molecular_function,protein tyrosine kinase activity;GO:0016310,biological_process,phosphorylation;GO:0004715,molecular_function,non-membrane spanning protein tyros…	K11218,ko05203,Viral carcinogenesis;K11218,ko04151,PI3K-Akt signaling pathway;K11218,ko04550,Signaling pathways regulating pluripotency of stem cells;K11218,ko05169,Epstein-Barr virus infection;K11218,ko05166,HTLV-I infection;K11218,ko04062,Chemokine signaling pathway;K11218,ko05162,Measles;K11218,ko04630,Jak-STAT signaling pathway
AKNA	9.77167	9.63364	8.69433	6.88628	4.50657	3.0523	0.864333	6.20915	16.098	0.00337693	0.11532	K7DEJ0,AT-hook transcription factor	-	PF12443,AT-hook-containing transcription factor	-	-	-	-
OPRK1	0.185811	0.166564	0.175691	0.0817232	0.0899969	0.0958573	0.864272	-0.339245	14.7246	0.00431558	0.11532	B2R7P1,cDNA, FLJ93535, Homo sapiens opioid receptor, kappa 1	-	PF00001,7 transmembrane receptor (rhodopsin family)	IPR001418,Opioid receptor;IPR017452,GPCR, rhodopsin-like, 7TM;IPR000452,Kappa opioid receptor;IPR000276,G protein-coupled receptor, rhodopsin-like	ENOG410XRW9,-;KOG3656,FOG: 7 transmembrane receptor	GO:0004985,molecular_function,opioid receptor activity;GO:0007186,biological_process,G-protein coupled receptor signaling pathway;GO:0004871,molecular_function,signal transducer activity;GO:0007165,biological_process,signal transduction;GO:0016020,cellular_component,membrane;GO:0004930,molecular_function,G-protein coupled receptor activity;GO:0038048,molecular_function,dynorphin receptor activity…	-
FNDC10	3.27735	3.28846	3.12148	2.07493	1.47266	1.40192	0.863446	2.33966	35.5749	0.000250914	0.11532	G1SAI0,Fibronectin type III domain containing 10	XP_003279752.1,fibronectin type-III domain-containing transmembrane protein C1orf233 homolog	-	IPR034446,Fibronectin type III domain-containing protein 10	ENOG410JB9U,-;ENOG410Z0X2,-	GO:0016021,cellular_component,integral component of membrane;GO:0016020,cellular_component,membrane	-
USH1C	1.15376	1.33882	1.13064	1.00248	0.589123	0.278796	0.861109	2.15685	6.50248	0.0323957	0.148294	G3RIV5,USH1 protein network component harmonin	XP_004050815.2,harmonin isoform X3	PF00595,PDZ domain (Also known as DHR or GLGF)	IPR030237,Harmonin;IPR036034,PDZ superfamily;IPR001478,PDZ domain	-	GO:0051015,molecular_function,actin filament binding;GO:0007605,biological_process,sensory perception of sound	-
BARX1	2.48178	2.72039	2.38606	1.74506	1.19383	0.955111	0.859702	1.76392	19.8872	0.0017747	0.11532	K7ATN6,BARX homeobox 1	-	PF00046,Homeobox domain	-	-	-	-
CEBPA	0.902578	0.731791	0.664911	0.615187	0.307676	0.262815	0.859156	0.63145	8.48316	0.0181486	0.123756	K9IJP9,Putative basic region leucine zipper transcription factor	-	PF07716,Basic region leucine zipper	IPR016468,CCAAT/enhancer-binding protein, chordates;IPR004827,Basic-leucine zipper domain	-	GO:0006355,biological_process,regulation of transcription, DNA-templated;GO:0003700,molecular_function,DNA binding transcription factor activity	-
TSC22D3	5.85449	6.10321	5.94441	4.90999	2.97234	1.40796	0.857066	4.41036	7.00776	0.0277177	0.140587	K7ESR1,TSC22 domain family protein 3	XP_009233410.1,-;XP_009233409.1,-	PF01166,TSC-22/dip/bun family	IPR000580,TSC-22 / Dip / Bun	ENOG410IRR1,-;ENOG410YAFT,-	GO:0005737,cellular_component,cytoplasm;GO:0043426,molecular_function,MRF binding;GO:0003700,molecular_function,DNA binding transcription factor activity;GO:0000122,biological_process,negative regulation of transcription by RNA polymerase II;GO:0006355,biological_process,regulation of transcription, DNA-templated;GO:0006970,biological_process,response to osmotic stress;GO:0070236,biological_proce…	-
SLIT1	0.264861	0.304325	0.299665	0.189437	0.144122	0.112214	0.856228	1.00623	18.85	0.00207263	0.11532	A6H8V1,Slit homolog 1	NP_003052.2,slit homolog 1 protein precursor	PF01463,Leucine rich repeat C-terminal domain;PF13855,Leucine rich repeat;PF00008,-like domain;PF02210,Laminin G domain;PF01462,Leucine rich repeat N-terminal domain;PF12661,Human growth factor-like EGF	IPR001611,Leucine-rich repeat;IPR018097,EGF-like calcium-binding, conserved site;IPR000483,Cysteine-rich flanking region, C-terminal;IPR001881,EGF-like calcium-binding domain;IPR032675,Leucine-rich repeat domain superfamily;IPR003645,Follistatin-like, N-terminal;IPR009030,Growth factor receptor cysteine-rich domain superfamily;IPR006207,Cystine knot, C-terminal;IPR000372,Leucine-rich repeat N-ter…	KOG4237,Extracellular matrix protein slit, contains leucine-rich and EGF-like repeats;COG4886,Leucine-rich repeat (LRR) protein	GO:0005576,cellular_component,extracellular region;GO:0005509,molecular_function,calcium ion binding	K06838,ko04360,Axon guidance
AIPL1	0.398283	0.351064	0.2753	0.242938	0.189126	0.0946456	0.855878	0.083095	7.57628	0.0234199	0.133365	F1T0B6,Aryl-hydrocarbon-interacting protein-like 1	NP_001272329.1,aryl-hydrocarbon-interacting protein-like 1 isoform 5;NP_001272331.1,aryl-hydrocarbon-interacting protein-like 1 isoform 7;NP_001272328.1,aryl-hydrocarbon-interacting protein-like 1 isoform 4;NP_001272330.1,aryl-hydrocarbon-interacting protein-like 1 isoform 6;NP_055151.3,aryl-hydrocarbon-interacting protein-like 1 isoform 1;NP_001028227.1,aryl-hydrocarbon-interacting protein-like …	PF00254,KBP-type peptidyl-prolyl cis-trans isomerase	IPR031209,Aryl-hydrocarbon-interacting protein-like 1;IPR001179,FKBP-type peptidyl-prolyl cis-trans isomerase domain;IPR013026,Tetratricopeptide repeat-containing domain;IPR019734,Tetratricopeptide repeat;IPR011990,Tetratricopeptide-like helical domain superfamily	KOG0545,Aryl-hydrocarbon receptor-interacting protein;ENOG410YGYV,-	GO:0030823,biological_process,regulation of cGMP metabolic process;GO:0043066,biological_process,negative regulation of apoptotic process;GO:0001895,biological_process,retina homeostasis;GO:0007603,biological_process,phototransduction, visible light;GO:0005829,cellular_component,cytosol;GO:0001917,cellular_component,photoreceptor inner segment;GO:0007601,biological_process,visual perception;GO:00…	-
P2RX1	0.396736	0.310522	0.321152	0.205754	0.18281	0.138546	0.854771	0.0814227	14.6796	0.00435353	0.11532	H2QBX4,p2X purinoceptor	XP_511276.2,P2X purinoceptor 1 isoform X1	PF00864,ATP P2X receptor	IPR003044,P2X1 purinoceptor;IPR027309,P2X purinoreceptor extracellular domain superfamily;IPR001429,P2X purinoreceptor	ENOG410IFJF,-;ENOG410XR0C,-	GO:0003056,biological_process,regulation of vascular smooth muscle contraction;GO:0051924,biological_process,regulation of calcium ion transport;GO:0043270,biological_process,positive regulation of ion transport;GO:0098655,biological_process,cation transmembrane transport;GO:0006919,biological_process,activation of cysteine-type endopeptidase activity involved in apoptotic process;GO:0010033,biol…	-
CEACAM1	1.70418	1.52455	1.50829	1.16106	0.684702	0.603115	0.852791	2.71418	17.8685	0.00247629	0.11532	G3S247,Uncharacterized protein	XP_004060898.2,carcinoembryonic antigen-related cell adhesion molecule 1 isoform X1	PF13927,Immunoglobulin domain;PF07686,Immunoglobulin V-set domain;PF13895,Immunoglobulin domain;PF00047,Immunoglobulin domain	IPR007110,Immunoglobulin-like domain;IPR013151,Immunoglobulin;IPR036179,Immunoglobulin-like domain superfamily;IPR013783,Immunoglobulin-like fold;IPR003599,Immunoglobulin subtype;IPR003598,Immunoglobulin subtype 2;IPR013106,Immunoglobulin V-set domain	-	GO:0016021,cellular_component,integral component of membrane;GO:0016020,cellular_component,membrane	-
RP5-984P4.6	0.544119	0.584367	0.492292	0.407606	0.273514	0.158263	0.847807	0.6105	8.97207	0.0159186	0.120374	G3SXD2,Glutathione S-transferase	-	PF00043,lutathione S-transferase, C-terminal domain;PF02798,lutathione S-transferase, N-terminal domain	IPR036249,Thioredoxin-like superfamily;IPR036282,Glutathione S-transferase, C-terminal domain superfamily;IPR010987,Glutathione S-transferase, C-terminal-like;IPR003081,Glutathione S-transferase, Mu class;IPR004045,Glutathione S-transferase, N-terminal;IPR004046,Glutathione S-transferase, C-terminal	ENOG410IN5J,-;ENOG4110YU0,-	GO:0019899,molecular_function,enzyme binding;GO:0042178,biological_process,xenobiotic catabolic process;GO:0004364,molecular_function,glutathione transferase activity;GO:0018916,biological_process,nitrobenzene metabolic process;GO:0005737,cellular_component,cytoplasm;GO:0042802,molecular_function,identical protein binding;GO:0042803,molecular_function,protein homodimerization activity;GO:0043295,…	-
ARSD-AS1	1.57386	2.07092	0.90841	0.722967	0.940716	0.674055	0.84469	-0.0461278	6.77501	0.0297596	0.143429	-	-	-	-	-	-	-
CCDC92B	3.42667	4.00501	3.44425	2.25373	1.95607	1.4088	0.844441	1.13185	20.1699	0.00167964	0.11532	G3RV88,Uncharacterized protein	-	PF14916,Coiled-coil domain of unknown function	-	-	-	-
KLF10	6.05937	5.94471	5.42568	4.30788	3.03333	1.74307	0.843716	4.12539	12.4824	0.00690239	0.11532	H2RBW8,Kruppel-like factor 10	XP_528205.2,Krueppel-like factor 10 isoform X1	PF00096,Zinc finger, C2H2 type	IPR013087,Zinc finger C2H2-type;IPR036236,Zinc finger C2H2 superfamily	KOG1721,FOG: Zn-finger;COG5048,FOG: Zn-finger	GO:0006355,biological_process,regulation of transcription, DNA-templated;GO:0001046,molecular_function,core promoter sequence-specific DNA binding;GO:0003676,molecular_function,nucleic acid binding;GO:0030282,biological_process,bone mineralization;GO:0035019,biological_process,somatic stem cell population maintenance;GO:0045944,biological_process,positive regulation of transcription by RNA polyme…	-
TMEM130	2.33844	2.42689	2.47352	1.98207	1.22717	0.5763	0.843561	3.08208	6.88062	0.0288106	0.142262	H9EWM7,Transmembrane protein 130 isoform a	-	-	IPR000601,PKD domain;IPR035986,PKD domain superfamily;IPR013783,Immunoglobulin-like fold	ENOG410IV87,-;ENOG4111HC8,-	GO:0016021,cellular_component,integral component of membrane;GO:0016020,cellular_component,membrane	-
ANPEP	1.18148	1.04077	0.724371	0.748416	0.489964	0.296816	0.842958	1.8605	8.40122	0.0185596	0.124139	A0A024RC61,Aminopeptidase	XP_011519775.1,-;XP_005254949.1,-;NP_001141.2,aminopeptidase N precursor	PF01433,Peptidase family M1 domain;PF11838,RAP1-like C-terminal domain	IPR014782,Peptidase M1, membrane alanine aminopeptidase, N-terminal;IPR001930,Peptidase M1, alanine aminopeptidase/leukotriene A4 hydrolase;IPR034016,Aminopeptidase N-type;IPR024571,ERAP1-like C-terminal domain	KOG1046,Puromycin-sensitive aminopeptidase and related aminopeptidases;COG0308,Aminopeptidase N	GO:0006508,biological_process,proteolysis;GO:0016787,molecular_function,hydrolase activity;GO:0009897,cellular_component,external side of plasma membrane;GO:0008237,molecular_function,metallopeptidase activity;GO:0004177,molecular_function,aminopeptidase activity;GO:0046872,molecular_function,metal ion binding;GO:0005886,cellular_component,plasma membrane;GO:0008270,molecular_function,zinc ion bi…	K11140,ko04640,Hematopoietic cell lineage;K11140,ko00480,Glutathione metabolism;K11140,ko04614,Renin-angiotensin system
IRX5	1.68641	1.52876	1.67273	1.38772	0.706426	0.463996	0.8413	1.81447	7.54529	0.0236317	0.133867	H2QB39,Uncharacterized protein	-	PF05920,Homeobox KN domain	-	-	-	-
ARHGEF28	0.176883	0.158763	0.158533	0.127856	0.0822198	0.0483016	0.836525	0.980749	8.8994	0.0162276	0.120707	K7CUX9,190 kDa guanine nucleotide exchange factor	-	PF00130,Phorbol esters/diacylglycerol binding domain (C1 domain);PF00621,RhoGEF domain	IPR037819,ARHGEF28, PH domain;IPR001849,Pleckstrin homology domain;IPR011993,PH-like domain superfamily;IPR035899,Dbl homology (DH) domain superfamily;IPR002219,Protein kinase C-like, phorbol ester/diacylglycerol-binding domain;IPR000219,Dbl homology (DH) domain	COG5422,RhoGEF, Guanine nucleotide exchange factor for Rho/Rac/Cdc42-like GTPases;KOG3520,Predicted guanine nucleotide exchange factor;KOG4305,RhoGEF GTPase	GO:0035556,biological_process,intracellular signal transduction;GO:0005085,molecular_function,guanyl-nucleotide exchange factor activity;GO:0046872,molecular_function,metal ion binding;GO:0065009,biological_process,regulation of molecular function;GO:0035023,biological_process,regulation of Rho protein signal transduction;GO:0005622,cellular_component,intracellular;GO:0005089,molecular_function,R…	-
LTBP2	0.278538	0.207214	0.322891	0.202998	0.153523	0.0656885	0.836223	0.910741	6.02529	0.037757	0.15695	Q6AZ94,Latent transforming growth factor beta binding protein 2	-	PF00008,-like domain;PF07645,Calcium-binding EGF domain;PF00683,TB domain	IPR018097,EGF-like calcium-binding, conserved site;IPR009030,Growth factor receptor cysteine-rich domain superfamily;IPR001881,EGF-like calcium-binding domain;IPR000152,EGF-type aspartate/asparagine hydroxylation site;IPR000742,EGF-like domain;IPR013032,EGF-like, conserved site;IPR017878,TB domain;IPR036773,TGF-beta binding (TB) domain superfamily	ENOG410XSTY,-;ENOG410IR7H,-	GO:0005509,molecular_function,calcium ion binding	-
NPHS1	0.812302	0.695233	0.754977	0.579132	0.383499	0.221664	0.835698	1.64792	9.71012	0.0131603	0.117752	H2QG47,Uncharacterized protein	-	PF13927,Immunoglobulin domain;PF00041,ibronectin type III domain;PF08205,CD80-like C2-set immunoglobulin domain;PF07686,Immunoglobulin V-set domain	IPR003961,Fibronectin type III;IPR007110,Immunoglobulin-like domain;IPR036116,Fibronectin type III superfamily;IPR013162,CD80-like, immunoglobulin C2-set;IPR036179,Immunoglobulin-like domain superfamily;IPR013783,Immunoglobulin-like fold;IPR003599,Immunoglobulin subtype;IPR003598,Immunoglobulin subtype 2;IPR013106,Immunoglobulin V-set domain	KOG3515,Predicted transmembrane protein of the immunoglobulin family of cell adhesion molecules;ENOG410XRJN,-	GO:0016021,cellular_component,integral component of membrane;GO:0016020,cellular_component,membrane	-
SSC5D	1.21919	1.42036	1.07632	0.901728	0.587736	0.453362	0.835521	2.77411	15.7992	0.00356667	0.11532	A0A0D9S608,Scavenger receptor cysteine rich family member with 5 domains	-	PF00530,Scavenger receptor cysteine-rich domain	IPR001190,SRCR domain;IPR036772,SRCR-like domain superfamily;IPR017448,SRCR-like domain	-	GO:0006898,biological_process,receptor-mediated endocytosis;GO:0050830,biological_process,defense response to Gram-positive bacterium;GO:0031012,cellular_component,extracellular matrix;GO:0001968,molecular_function,fibronectin binding;GO:0043236,molecular_function,laminin binding;GO:0016020,cellular_component,membrane;GO:2000483,biological_process,negative regulation of interleukin-8 secretion;GO…	-
C10orf10	2.02539	1.77153	1.63232	1.60966	0.843312	0.406198	0.83538	2.03257	5.25452	0.0490068	0.173261	H2R7Q5,Chromosome 10 open reading frame 10	XP_016773653.1,protein DEPP	PF15343,ecidual protein induced by progesterone family	IPR020133,Decidual protein, progesterone induced	ENOG410IZM8,-;ENOG41115QP,-	GO:0005737,cellular_component,cytoplasm;GO:0010506,biological_process,regulation of autophagy;GO:0005777,cellular_component,peroxisome;GO:0005739,cellular_component,mitochondrion	-
DICER1-AS1	1.27928	1.04574	1.25867	0.918494	0.569972	0.388445	0.834995	1.7575	10.9227	0.00980128	0.115554	Q6ZSS4,cDNA FLJ45244 fis, clone BRCOC2009638	-	-	-	-	GO:0016021,cellular_component,integral component of membrane;GO:0016020,cellular_component,membrane	-
DGAT2	0.521106	0.445066	0.519493	0.367404	0.250711	0.15904	0.834743	1.57625	11.669	0.00825677	0.115554	H2Q4F5,Diacylglycerol O-acyltransferase 2	XP_522113.3,-	PF03982,iacylglycerol acyltransferase	IPR007130,Diacylglycerol acyltransferase	ENOG410XTG3,-;KOG0831,Acyl-CoA:diacylglycerol acyltransferase (DGAT)	GO:0016747,molecular_function,transferase activity, transferring acyl groups other than amino-acyl groups;GO:0030176,cellular_component,integral component of endoplasmic reticulum membrane;GO:0005783,cellular_component,endoplasmic reticulum;GO:0035356,biological_process,cellular triglyceride homeostasis;GO:0055089,biological_process,fatty acid homeostasis;GO:0071400,biological_process,cellular re…	-
SDK2	3.40184	3.15883	2.61457	2.35235	1.5247	0.9464	0.832628	4.73778	11.196	0.0091971	0.115554	H2QDS3,Uncharacterized protein	XP_511658.3,protein sidekick-2 isoform X1	PF13927,Immunoglobulin domain;PF00041,ibronectin type III domain;PF07679,Immunoglobulin I-set domain	IPR003961,Fibronectin type III;IPR007110,Immunoglobulin-like domain;IPR036116,Fibronectin type III superfamily;IPR036179,Immunoglobulin-like domain superfamily;IPR013783,Immunoglobulin-like fold;IPR003599,Immunoglobulin subtype;IPR003598,Immunoglobulin subtype 2;IPR013098,Immunoglobulin I-set	ENOG410YMNG,-;ENOG410IQJJ,-	GO:0010842,biological_process,retina layer formation;GO:0007156,biological_process,homophilic cell adhesion via plasma membrane adhesion molecules;GO:0060219,biological_process,camera-type eye photoreceptor cell differentiation;GO:0016020,cellular_component,membrane;GO:0045202,cellular_component,synapse;GO:0016021,cellular_component,integral component of membrane;GO:0007416,biological_process,syn…	-
NUPR1	0.540232	0.490681	0.543471	0.405227	0.314852	0.105248	0.832456	1.18861	5.32727	0.0477788	0.172193	G3QD60,Nuclear protein 1, transcriptional regulator	XP_004057456.2,nuclear protein 1 isoform X2	PF10195,NA-binding nuclear phosphoprotein p8	IPR018792,Nuclear protein 1-like	-	-	-
RP11-535A19.1	1.32666	1.53498	1.23218	0.858111	0.75492	0.518309	0.829837	-0.295158	11.4176	0.00865907	0.115554	-	-	-	-	-	-	-
ARRDC4	7.5991	7.48695	8.45025	6.54921	4.21926	1.6981	0.828416	4.5882	5.56226	0.0440676	0.166765	A0A024RC80,Arrestin domain containing 4, isoform CRA_a	NP_899232.2,arrestin domain-containing protein 4	PF00339,Arrestin (or S-antigen), N-terminal domain;PF02752,Arrestin (or S-antigen), C-terminal domain	IPR011022,Arrestin C-terminal-like domain;IPR014752,Arrestin, C-terminal;IPR011021,Arrestin-like, N-terminal;IPR014756,Immunoglobulin E-set	ENOG41102NY,-;KOG3780,Thioredoxin binding protein TBP-2/VDUP1	GO:0016567,biological_process,protein ubiquitination;GO:1903561,cellular_component,extracellular vesicle;GO:0015031,biological_process,protein transport;GO:0140112,biological_process,extracellular vesicle biogenesis;GO:1990756,molecular_function,protein binding, bridging involved in substrate recognition for ubiquitination;GO:0005886,cellular_component,plasma membrane;GO:0007165,biological_proces…	-
LINC01057	0.183303	0.163594	0.123001	0.138791	0.0558545	0.0536876	0.827442	0.32218	5.60176	0.0434799	0.165425	F7HHV5,NSE4 homolog A, SMC5-SMC6 complex component	-	PF15412,Binding domain of Nse4/EID3 to Nse3-MAGE	IPR029225,Nse4/EID protein, Nse3/MAGE-binding domain;IPR027786,Nse4/EID family	COG5125,Uncharacterized conserved protein;KOG2866,Uncharacterized conserved protein	GO:0030915,cellular_component,Smc5-Smc6 complex;GO:2001022,biological_process,positive regulation of response to DNA damage stimulus;GO:0006281,biological_process,DNA repair;GO:0016604,cellular_component,nuclear body;GO:0005634,cellular_component,nucleus;GO:0005654,cellular_component,nucleoplasm	-
RHOD	0.842833	0.963574	0.668015	0.597893	0.353058	0.347845	0.826128	-0.280119	9.05178	0.0154751	0.1198	G3SGR1,Ras homolog family member D	-	PF00071,Ras family	IPR001806,Small GTPase superfamily;IPR027417,P-loop containing nucleoside triphosphate hydrolase	-	GO:0006605,biological_process,protein targeting;GO:0019901,molecular_function,protein kinase binding;GO:0005525,molecular_function,GTP binding;GO:0045785,biological_process,positive regulation of cell adhesion;GO:2000249,biological_process,regulation of actin cytoskeleton reorganization;GO:0030032,biological_process,lamellipodium assembly;GO:0051893,biological_process,regulation of focal adhesion…	K07530,ko04360,Axon guidance
IL11	0.35381	0.383752	0.410733	0.283165	0.182886	0.135323	0.826003	-0.312865	9.03175	0.0155565	0.119996	H2QH62,Interleukin 11	XP_001136017.2,-	PF07400,Interleukin 11	IPR009079,Four-helical cytokine-like, core;IPR020412,Interleukin-11, mammalian;IPR020438,Interleukin-11	ENOG410IWMH,-;ENOG411181Z,-	GO:0008083,molecular_function,growth factor activity;GO:0005142,molecular_function,interleukin-11 receptor binding;GO:0005125,molecular_function,cytokine activity;GO:0005737,cellular_component,cytoplasm;GO:0033138,biological_process,positive regulation of peptidyl-serine phosphorylation;GO:0010469,biological_process,regulation of signaling receptor activity;GO:0045944,biological_process,positive …	K05417,ko04640,Hematopoietic cell lineage;K05417,ko04630,Jak-STAT signaling pathway;K05417,ko04060,Cytokine-cytokine receptor interaction;K05417,ko05323,Rheumatoid arthritis
VSTM4	0.206303	0.158842	0.173445	0.141928	0.0501171	0.0928381	0.821749	0.272924	6.34702	0.0340308	0.150755	K7BIT3,Chromosome 10 open reading frame 72	XP_016773743.1,V-set and transmembrane domain-containing protein 4 isoform X3	PF07686,Immunoglobulin V-set domain	IPR003599,Immunoglobulin subtype;IPR013783,Immunoglobulin-like fold;IPR036179,Immunoglobulin-like domain superfamily;IPR013106,Immunoglobulin V-set domain;IPR007110,Immunoglobulin-like domain	ENOG410IIWG,-;ENOG4111HIH,-	GO:0016021,cellular_component,integral component of membrane;GO:0016020,cellular_component,membrane	-
CBFA2T3	0.734409	0.579847	0.670264	0.435665	0.357567	0.252621	0.818727	1.59526	18.2179	0.00230103	0.11532	B2RBQ7,cDNA, FLJ95635, highly similar to Homo sapiens core-binding factor, runt domain, alpha subunit 2; translocated to, 3	-	PF08788,NHR2 domain like;PF01753,MYND finger;PF07531,NHR1 homology to TAF	IPR002893,Zinc finger, MYND-type;IPR037249,TAFH/NHR1 domain superfamily;IPR003894,TAFH/NHR1;IPR014896,NHR2-like;IPR013292,Protein CBFA2T3;IPR013289,CBFA2T family	ENOG410IG1Z,-;ENOG410XR30,-	GO:0006355,biological_process,regulation of transcription, DNA-templated;GO:0003700,molecular_function,DNA binding transcription factor activity;GO:0003714,molecular_function,transcription corepressor activity;GO:0045892,biological_process,negative regulation of transcription, DNA-templated;GO:0046872,molecular_function,metal ion binding	-
ABCG4	0.282075	0.225297	0.274235	0.202622	0.111281	0.10024	0.815866	0.347707	9.28832	0.0145562	0.119482	H2Q4X9,Uncharacterized protein	XP_001165264.1,-	PF01061,ABC-2 type transporter;PF00005,ABC transporter	IPR017871,ABC transporter, conserved site;IPR003593,AAA+ ATPase domain;IPR013525,ABC-2 type transporter;IPR003439,ABC transporter-like;IPR027417,P-loop containing nucleoside triphosphate hydrolase	COG1131,ABC-type multidrug transport system, ATPase component;KOG0061,Transporter, ABC superfamily (Breast cancer resistance protein)	GO:0005886,cellular_component,plasma membrane;GO:0033344,biological_process,cholesterol efflux;GO:0017127,molecular_function,cholesterol transporter activity;GO:0042803,molecular_function,protein homodimerization activity;GO:0016887,molecular_function,ATPase activity;GO:0046982,molecular_function,protein heterodimerization activity;GO:0016020,cellular_component,membrane;GO:1990830,biological_proc…	K05680,ko02010,ABC transporters
CTD-2385L22.2	2.46513	2.36292	2.45002	1.98912	1.13465	0.747009	0.815657	2.05715	9.07998	0.0154732	0.1198	A0A212CZD4,CHP2	-	-	IPR002048,EF-hand domain;IPR018247,EF-Hand 1, calcium-binding site;IPR011992,EF-hand domain pair	-	GO:0005509,molecular_function,calcium ion binding	-
GOLGA8UP	0.559187	0.631402	0.684242	0.43096	0.254483	0.304452	0.813826	-0.212925	10.6658	0.010324	0.115554	A0A1B0GV12,Golgin subfamily A member 8N	-	PF15070,Putative golgin subfamily A member 2-like protein 5	IPR024858,Golgin subfamily A	-	GO:0005794,cellular_component,Golgi apparatus	-
RMST_5	10.9618	10.8832	11.1778	10.0845	3.54459	3.99114	0.812467	0.118254	5.32842	0.0477597	0.172177	-	-	-	-	-	-	-
ABCC6	0.108992	0.174081	0.190243	0.120069	0.0738553	0.0561328	0.81218	-0.100441	6.32492	0.0342716	0.151204	A0A0G2JMG3,Multidrug resistance-associated protein 6	XP_011506849.1,multidrug resistance-associated protein 6 isoform X1	PF00005,ABC transporter;PF00664,ABC transporter transmembrane region	IPR003439,ABC transporter-like;IPR027417,P-loop containing nucleoside triphosphate hydrolase;IPR011527,ABC transporter type 1, transmembrane domain;IPR036640,ABC transporter type 1, transmembrane domain superfamily;IPR005292,Multi drug resistance-associated protein;IPR003593,AAA+ ATPase domain;IPR017871,ABC transporter, conserved site;IPR030239,Multidrug resistance-associated protein 6	-	GO:0042626,molecular_function,ATPase activity, coupled to transmembrane movement of substances;GO:0022857,molecular_function,transmembrane transporter activity;GO:0055085,biological_process,transmembrane transport;GO:0016887,molecular_function,ATPase activity;GO:0016020,cellular_component,membrane;GO:0005886,cellular_component,plasma membrane;GO:0000166,molecular_function,nucleotide binding;GO:00…	K05669,ko02010,ABC transporters
LRRC37A9P	0.193815	0.211275	0.212341	0.118177	0.0960569	0.111082	0.811682	-0.198582	14.4117	0.00458781	0.11532	F7INR8,Uncharacterized protein	-	PF15779,Leucine-rich repeat-containing protein 37 family	IPR015753,Leucine-rich repeat-containing protein 37;IPR032754,Leucine-rich repeat-containing protein 37, N-terminal	ENOG41118F7,-;ENOG410JC3Y,-	-	-
WAS	0.620797	0.570111	0.504345	0.324007	0.275502	0.29701	0.808269	0.0795432	15.7832	0.00353109	0.11532	A0A024QYX8,Wiskott-Aldrich syndrome	NP_000368.1,wiskott-Aldrich syndrome protein	PF00568,WH1 domain;PF00786,P21-Rho-binding domain;PF02205,WH2 motif	IPR000095,CRIB domain;IPR000697,WH1/EVH1 domain;IPR033927,WASP family, EVH1 domain;IPR036936,CRIB domain superfamily;IPR011993,PH-like domain superfamily;IPR003124,WH2 domain;IPR011026,Wiscott-Aldrich syndrome protein, C-terminal;IPR027641,Wiskott-Aldrich syndrome protein	KOG3671,Actin regulatory protein (Wiskott-Aldrich syndrome protein);ENOG4111M1J,-	GO:0005911,cellular_component,cell-cell junction;GO:0030041,biological_process,actin filament polymerization;GO:0045335,cellular_component,phagocytic vesicle;GO:2000601,biological_process,positive regulation of Arp2/3 complex-mediated actin nucleation;GO:0042110,biological_process,T cell activation;GO:0030048,biological_process,actin filament-based movement;GO:0016197,biological_process,endosomal…	K05747,ko05131,Shigellosis;K05747,ko04062,Chemokine signaling pathway;K05747,ko05130,Pathogenic Escherichia coli infection;K05747,ko05231,Choline metabolism in cancer;K05747,ko05132,Salmonella infection;K05747,ko05100,Bacterial invasion of epithelial cells;K05747,ko04144,Endocytosis;K05747,ko04520,Adherens junction;K05747,ko04666,Fc gamma R-mediated phagocytosis;K05747,ko04810,Regulation of actin…
RP11-565P22.6	5.3601	5.31815	4.51485	3.45829	2.55753	2.05695	0.808182	2.14704	22.1641	0.00124869	0.11532	H7C2G1,Uncharacterized protein	-	PF15429,omain of unknown function (DUF4628)	IPR027851,Protein of unknown function DUF4628	KOG4815,Muscular protein implicated in muscular dystrophy phenotype;ENOG41116WT,-	-	-
SESN2	17.4631	16.7957	15.8342	12.8487	8.26576	5.66618	0.807823	5.44589	13.9621	0.00507543	0.11532	K7C5U8,Sestrin 2	-	PF04636,PA26 p53-induced protein (sestrin)	IPR029032,AhpD-like;IPR006730,Sestrin	KOG3746,Uncharacterized conserved protein;ENOG410XP7Z,-	GO:1901031,biological_process,regulation of response to reactive oxygen species;GO:0005634,cellular_component,nucleus	-
IDUA	0.308951	0.28049	0.303918	0.223119	0.150036	0.102148	0.805521	-0.0906901	8.91699	0.0160369	0.120525	A8K701,cDNA FLJ77574, highly similar to Homo sapiens iduronidase, alpha-L-	-	PF01229,lycosyl hydrolases family 39	IPR017853,Glycoside hydrolase superfamily;IPR013783,Immunoglobulin-like fold;IPR000514,Glycoside hydrolase, family 39	ENOG410XWW3,-;ENOG410IEET,-	GO:0004553,molecular_function,hydrolase activity, hydrolyzing O-glycosyl compounds;GO:0005975,biological_process,carbohydrate metabolic process	-
GBX2	0.717	0.712014	0.569956	0.392053	0.361732	0.305477	0.805157	0.271818	15.8693	0.00347534	0.11532	A0A0D9R1N1,Gastrulation brain homeobox 2	XP_007964946.1,homeobox protein GBX-2	PF00046,Homeobox domain	IPR017970,Homeobox, conserved site;IPR031250,Homeobox protein GBX-2;IPR001356,Homeobox domain;IPR020479,Homeobox domain, metazoa;IPR009057,Homeobox-like domain superfamily	-	GO:0001755,biological_process,neural crest cell migration;GO:0021794,biological_process,thalamus development;GO:0048483,biological_process,autonomic nervous system development;GO:0035239,biological_process,tube morphogenesis;GO:0021555,biological_process,midbrain-hindbrain boundary morphogenesis;GO:0006355,biological_process,regulation of transcription, DNA-templated;GO:0005634,cellular_component…	-
DOC2B	0.44532	0.547782	0.487431	0.309666	0.238097	0.238846	0.803319	1.29115	23.6005	0.0010163	0.11532	A0A087WZX8,Double C2-like domain-containing protein	-	PF00168,C2 domain	IPR000008,C2 domain;IPR001565,Synaptotagmin;IPR030534,Double C2-like domain-containing protein beta;IPR014638,Double C2 protein, alpha/beta/gamma;IPR035892,C2 domain superfamily	-	GO:0045956,biological_process,positive regulation of calcium ion-dependent exocytosis;GO:0032024,biological_process,positive regulation of insulin secretion;GO:0005737,cellular_component,cytoplasm;GO:0008104,biological_process,protein localization;GO:0098793,cellular_component,presynapse;GO:0048791,biological_process,calcium ion-regulated exocytosis of neurotransmitter;GO:0019905,molecular_functi…	-
DHDH	1.32253	1.12759	0.932578	0.99352	0.387331	0.436127	0.802888	-0.0535015	5.50099	0.0449992	0.168391	G3QFV4,Dihydrodiol dehydrogenase	-	PF01408,Oxidoreductase family, NAD-binding Rossmann fold	IPR036291,NAD(P)-binding domain superfamily;IPR000683,Oxidoreductase, N-terminal	-	GO:0055114,biological_process,oxidation-reduction process;GO:0016491,molecular_function,oxidoreductase activity	-
KLK1	1.01389	0.908669	0.692011	0.642471	0.516484	0.237908	0.801937	0.689916	6.64442	0.0309878	0.14574	A0A1R3UCD2,Kallikrein 1, renal/pancreas/salivary, isoform CRA_a	NP_002248.1,kallikrein-1 preproprotein	-	IPR001254,Serine proteases, trypsin domain;IPR018114,Serine proteases, trypsin family, histidine active site;IPR001314,Peptidase S1A, chymotrypsin family;IPR009003,Peptidase S1, PA clan;IPR033116,Serine proteases, trypsin family, serine active site	-	GO:0008236,molecular_function,serine-type peptidase activity;GO:0006508,biological_process,proteolysis;GO:0016787,molecular_function,hydrolase activity;GO:0004252,molecular_function,serine-type endopeptidase activity;GO:0008233,molecular_function,peptidase activity	K01325,ko04961,Endocrine and other factor-regulated calcium reabsorption;K01325,ko04614,Renin-angiotensin system
RP11-781P6.1	0.918578	0.857035	0.775177	0.586613	0.419617	0.356072	0.799681	0.603484	14.8577	0.00420586	0.11532	B3KSD8,cDNA FLJ36057 fis, clone TESTI2018475, highly similar to LAMININ ALPHA-1 CHAIN	-	PF00054,Laminin G domain	IPR001791,Laminin G domain;IPR013320,Concanavalin A-like lectin/glucanase domain superfamily	KOG1836,Extracellular matrix glycoprotein Laminin subunits alpha and gamma;ENOG410XRDC,-	-	-
TMEM59L	2.31149	2.34197	2.07757	1.60714	1.24368	0.754038	0.799032	2.17162	13.6327	0.00542451	0.11532	A0A024R7L4,Chromosome 19 open reading frame 4, isoform CRA_a	NP_036241.1,transmembrane protein 59-like precursor	PF12280,Brain specific membrane anchored protein	IPR022065,Uncharacterised protein family, TMEM59	ENOG410IF0S,-;ENOG410Y2GG,-	GO:0016021,cellular_component,integral component of membrane;GO:0016020,cellular_component,membrane	-
SDK1	1.46048	1.3895	1.12093	0.940559	0.682683	0.504207	0.798894	3.60052	18.2958	0.00230523	0.11532	A0A087WTQ6,Protein sidekick-1	-	PF13927,Immunoglobulin domain;PF00041,ibronectin type III domain;PF07679,Immunoglobulin I-set domain	IPR003961,Fibronectin type III;IPR007110,Immunoglobulin-like domain;IPR036116,Fibronectin type III superfamily;IPR036179,Immunoglobulin-like domain superfamily;IPR013783,Immunoglobulin-like fold;IPR003599,Immunoglobulin subtype;IPR003598,Immunoglobulin subtype 2;IPR013098,Immunoglobulin I-set	ENOG410ZHW1,-;KOG3510,FOG: Immunoglobulin C-2 Type/fibronectin type III domains	GO:0016021,cellular_component,integral component of membrane;GO:0016020,cellular_component,membrane	-
MUC1	1.84163	1.78832	1.39547	1.29236	0.813679	0.593023	0.798499	2.59179	11.7745	0.00806345	0.115554	A0A087WWM1,Mucin-1	-	PF01390,SEA domain	IPR000082,SEA domain;IPR036364,SEA domain superfamily	ENOG410IX6R,-;ENOG410ZQ7Z,-	GO:0016021,cellular_component,integral component of membrane;GO:0016020,cellular_component,membrane	-
SLC22A5	0.129798	0.171138	0.158825	0.0969963	0.0916775	0.0565292	0.795788	0.606911	11.8177	0.00790908	0.115554	G3RTQ5,Solute carrier family 22 member 5	XP_004042518.1,solute carrier family 22 member 5 isoform X2	PF00083,Sugar (and other) transporter	IPR036259,MFS transporter superfamily;IPR004749,Organic cation transport protein/SVOP;IPR020846,Major facilitator superfamily domain;IPR005829,Sugar transporter, conserved site;IPR005828,Major facilitator, sugar transporter-like	-	GO:0022857,molecular_function,transmembrane transporter activity;GO:0031526,cellular_component,brush border membrane;GO:0016020,cellular_component,membrane;GO:0030165,molecular_function,PDZ domain binding;GO:0015697,biological_process,quaternary ammonium group transport;GO:0015226,molecular_function,carnitine transmembrane transporter activity;GO:0016324,cellular_component,apical plasma membrane;…	-
MMP23A	1.4415	1.33474	1.92422	1.35352	0.727346	0.44812	0.795162	0.316057	5.28053	0.0485632	0.17285	G3QDI0,Matrix metallopeptidase 23B	-	PF00413,Matrixin;PF01549,ShK domain-like	IPR001818,Peptidase M10, metallopeptidase;IPR021190,Peptidase M10A;IPR028687,Matrix metalloproteinase-23;IPR024079,Metallopeptidase, catalytic domain superfamily;IPR006026,Peptidase, metallopeptidase;IPR003582,ShKT domain;IPR036179,Immunoglobulin-like domain superfamily;IPR013783,Immunoglobulin-like fold;IPR003599,Immunoglobulin subtype;IPR033739,Peptidase M10A, catalytic domain;IPR007110,Immunog…	-	GO:0006508,biological_process,proteolysis;GO:0016787,molecular_function,hydrolase activity;GO:0008237,molecular_function,metallopeptidase activity;GO:0031012,cellular_component,extracellular matrix;GO:0046872,molecular_function,metal ion binding;GO:0004222,molecular_function,metalloendopeptidase activity;GO:0008270,molecular_function,zinc ion binding;GO:0008233,molecular_function,peptidase activi…	-
LINC01012	0.569335	0.579456	0.454528	0.37275	0.323926	0.162104	0.794694	0.542349	8.27728	0.0192035	0.124783	F7GJ74,Uncharacterized protein	-	-	-	ENOG4110PXT,-;ENOG410IUP2,-	-	-
HPN-AS1	4.73203	4.27618	4.48451	3.80859	2.11091	1.37018	0.793864	1.95493	7.83687	0.0217292	0.130022	B4DHY2,cDNA FLJ57934	-	-	-	-	-	-
ATF3	19.844	20.4205	18.0729	16.2837	9.22739	6.08766	0.793345	5.89702	9.06149	0.0155484	0.119996	G1QRJ9,Activating transcription factor 3	XP_012362230.1,-;XP_003273105.1,-;XP_003273102.1,-	PF00170,bZIP transcription factor	IPR000837,AP-1 transcription factor;IPR029812,cAMP-dependent transcription factor ATF-3;IPR004827,Basic-leucine zipper domain	KOG1414,Transcriptional activator FOSB/c-Fos and related bZIP transcription factors;ENOG4111CH5,-	GO:0001078,molecular_function,transcriptional repressor activity, RNA polymerase II proximal promoter sequence-specific DNA binding;GO:0006094,biological_process,gluconeogenesis;GO:0000122,biological_process,negative regulation of transcription by RNA polymerase II;GO:0006355,biological_process,regulation of transcription, DNA-templated;GO:0044212,molecular_function,transcription regulatory regio…	K09032,ko05166,HTLV-I infection
LTB4R	0.602394	0.459127	0.428322	0.294742	0.259443	0.242854	0.792887	0.787716	16.7968	0.00293884	0.11532	H2Q831,Uncharacterized protein	-	PF00001,7 transmembrane receptor (rhodopsin family)	-	-	-	-
COMP	1.00411	0.920149	0.913132	0.824383	0.396066	0.314201	0.79234	1.18132	7.19783	0.0261789	0.138639	A8K3I0,cDNA FLJ78437, highly similar to Homo sapiens cartilage oligomeric matrix protein	-	PF05735,Thrombospondin C-terminal region;PF07645,Calcium-binding EGF domain;PF11598,Cartilage oligomeric matrix protein;PF02412,Thrombospondin type 3 repeat	IPR008859,Thrombospondin, C-terminal;IPR018097,EGF-like calcium-binding, conserved site;IPR003367,Thrombospondin, type 3-like repeat;IPR013320,Concanavalin A-like lectin/glucanase domain superfamily;IPR017897,Thrombospondin, type 3 repeat;IPR001881,EGF-like calcium-binding domain;IPR024665,Thrombospondin/cartilage oligomeric matrix protein, coiled-coil domain;IPR037349,Thrombospondin;IPR000742,EG…	ENOG410IFQQ,-;ENOG410XQKE,-	GO:0030198,biological_process,extracellular matrix organization;GO:0031012,cellular_component,extracellular matrix;GO:0007155,biological_process,cell adhesion;GO:0005576,cellular_component,extracellular region;GO:0005509,molecular_function,calcium ion binding	-
SCN4A	1.02103	1.00774	0.810742	0.840066	0.39601	0.306794	0.78842	2.57786	6.98858	0.0278793	0.140706	G3R9Y5,Sodium channel protein	XP_004041241.2,sodium channel protein type 4 subunit alpha	PF00520,Ion transport protein;PF06512,Sodium ion transport-associated	IPR008052,Voltage gated sodium channel, alpha-4 subunit, mammalian;IPR027359,Voltage-dependent channel domain superfamily;IPR000048,IQ motif, EF-hand binding site;IPR005821,Ion transport domain;IPR010526,Sodium ion transport-associated;IPR001696,Voltage gated sodium channel, alpha subunit	-	GO:0005216,molecular_function,ion channel activity;GO:0006814,biological_process,sodium ion transport;GO:0001518,cellular_component,voltage-gated sodium channel complex;GO:0005272,molecular_function,sodium channel activity;GO:0055085,biological_process,transmembrane transport;GO:0006811,biological_process,ion transport;GO:0005244,molecular_function,voltage-gated ion channel activity;GO:0005886,ce…	-
USP2	1.15871	1.09578	0.882067	0.826668	0.535144	0.335912	0.787651	1.86724	9.06113	0.0155499	0.119996	H2Q4Y6,Ubiquitin specific peptidase 2	XP_009422600.1,-;XP_001166112.1,ubiquitin carboxyl-terminal hydrolase 2 isoform X1;XP_009422601.1,-	PF00443,Ubiquitin carboxyl-terminal hydrolase	IPR018200,Ubiquitin specific protease, conserved site;IPR028889,Ubiquitin specific protease domain;IPR001394,Peptidase C19, ubiquitin carboxyl-terminal hydrolase	KOG1868,Ubiquitin C-terminal hydrolase;ENOG410XP8T,-	GO:0030332,molecular_function,cyclin binding;GO:0043153,biological_process,entrainment of circadian clock by photoperiod;GO:0050821,biological_process,protein stabilization;GO:0006511,biological_process,ubiquitin-dependent protein catabolic process;GO:0032922,biological_process,circadian regulation of gene expression;GO:0031625,molecular_function,ubiquitin protein ligase binding;GO:0042802,molecu…	-
RP11-434E6.5	1.2184	1.45804	1.22615	0.867226	0.655865	0.576024	0.78578	0.123597	13.0247	0.00608478	0.11532	-	-	-	-	-	-	-
INS-IGF2	1.47618	1.22269	1.23493	1.02182	0.711433	0.397274	0.785331	1.29216	8.29423	0.0191138	0.124652	G1RSR9,INS-IGF2 readthrough	-	PF00049,Insulin/IGF/Relaxin family	IPR004825,Insulin;IPR036438,Insulin-like superfamily;IPR016179,Insulin-like	ENOG410IZ9B,-;ENOG41115QQ,-	GO:0005975,biological_process,carbohydrate metabolic process;GO:0006006,biological_process,glucose metabolic process;GO:0005179,molecular_function,hormone activity;GO:0005159,molecular_function,insulin-like growth factor receptor binding;GO:0010469,biological_process,regulation of signaling receptor activity;GO:1903576,biological_process,response to L-arginine;GO:0005576,cellular_component,extrac…	-
ILDR2	0.0776649	0.0678402	0.0822201	0.0359537	0.0341783	0.0520668	0.782317	-0.255761	8.96189	0.0158465	0.120176	H2Q0J0,Uncharacterized protein	XP_513968.2,-	PF05624,Lipolysis stimulated receptor (LSR)	IPR003599,Immunoglobulin subtype;IPR036179,Immunoglobulin-like domain superfamily;IPR008664,LISCH7	ENOG410XYIF,-;ENOG410IE5P,-	GO:0030073,biological_process,insulin secretion;GO:0030154,biological_process,cell differentiation;GO:0048873,biological_process,homeostasis of number of cells within a tissue;GO:0016020,cellular_component,membrane;GO:0009749,biological_process,response to glucose;GO:0031016,biological_process,pancreas development;GO:0016021,cellular_component,integral component of membrane	-
PMP22	0.488771	0.492493	0.344655	0.372349	0.219492	0.128945	0.780451	0.0355559	5.3755	0.046986	0.171224	J3KT36,Peripheral myelin protein 22	-	-	-	-	-	-
BCL3	0.781057	0.657962	0.699649	0.541239	0.391755	0.227826	0.779755	0.849153	8.80453	0.0166423	0.121334	K7DP79,B-cell CLL/lymphoma 3	-	PF12796,Ankyrin repeats (3 copies)	IPR020683,Ankyrin repeat-containing domain;IPR002110,Ankyrin repeat;IPR036770,Ankyrin repeat-containing domain superfamily	KOG0504,FOG: Ankyrin repeat;COG0666,FOG: Ankyrin repeat	GO:0033257,cellular_component,Bcl3/NF-kappaB2 complex;GO:0002268,biological_process,follicular dendritic cell differentiation;GO:0032991,cellular_component,protein-containing complex;GO:0006974,biological_process,cellular response to DNA damage stimulus;GO:0019730,biological_process,antimicrobial humoral response;GO:0005886,cellular_component,plasma membrane;GO:0045064,biological_process,T-helper…	-
ARHGEF15	0.373038	0.599162	0.302442	0.337165	0.158181	0.198888	0.776146	0.809947	5.65609	0.0426875	0.16388	A0A0S2Z547,Rho guanine nucleotide exchange factor 15 isoform 1	NP_776089.2,rho guanine nucleotide exchange factor 15;NP_079290.1,-	PF00621,RhoGEF domain	IPR011993,PH-like domain superfamily;IPR000219,Dbl homology (DH) domain;IPR035899,Dbl homology (DH) domain superfamily	-	GO:0061299,biological_process,retina vasculature morphogenesis in camera-type eye;GO:0030425,cellular_component,dendrite;GO:2000297,biological_process,negative regulation of synapse maturation;GO:0065009,biological_process,regulation of molecular function;GO:0035023,biological_process,regulation of Rho protein signal transduction;GO:0005089,molecular_function,Rho guanyl-nucleotide exchange factor…	-
SLC16A8	0.324479	0.52815	0.504718	0.36392	0.221738	0.149804	0.77552	-0.336429	5.2959	0.0483036	0.172804	A0A024R1N8,Solute carrier 16	-	-	IPR036259,MFS transporter superfamily;IPR004743,Monocarboxylate transporter;IPR030759,Monocarboxylate transporter 3;IPR020846,Major facilitator superfamily domain;IPR011701,Major facilitator superfamily	COG0477,Permeases of the major facilitator superfamily;KOG2504,Monocarboxylate transporter	GO:0015718,biological_process,monocarboxylic acid transport;GO:0008028,molecular_function,monocarboxylic acid transmembrane transporter activity;GO:0015129,molecular_function,lactate transmembrane transporter activity;GO:0055085,biological_process,transmembrane transport;GO:0035873,biological_process,lactate transmembrane transport;GO:0016020,cellular_component,membrane;GO:0005887,cellular_compon…	-
SLC17A7	0.525894	0.463018	0.438865	0.382381	0.27389	0.122836	0.77523	1.15339	6.07385	0.0371629	0.156391	G7PY73,Uncharacterized protein	-	-	IPR036259,MFS transporter superfamily;IPR020846,Major facilitator superfamily domain;IPR011701,Major facilitator superfamily	-	GO:0055085,biological_process,transmembrane transport;GO:0016021,cellular_component,integral component of membrane;GO:0016020,cellular_component,membrane	-
TRPV6	0.0822955	0.110346	0.0932406	0.0558134	0.0433041	0.0553488	0.775127	-0.150579	10.9444	0.0096642	0.115554	A0A1X7SBT1,Transient receptor potential cation channel subfamily V member 6	-	-	IPR008345,Transient receptor potential channel, vanilloid 6;IPR002110,Ankyrin repeat;IPR008344,Transient receptor potential cation channel subfamily V member 5/6;IPR020683,Ankyrin repeat-containing domain;IPR004729,Transient receptor potential channel;IPR036770,Ankyrin repeat-containing domain superfamily;IPR005821,Ion transport domain;IPR024862,Transient receptor potential cation channel subfami…	-	GO:0005216,molecular_function,ion channel activity;GO:0005262,molecular_function,calcium channel activity;GO:0055085,biological_process,transmembrane transport;GO:0006811,biological_process,ion transport;GO:0016020,cellular_component,membrane;GO:0034220,biological_process,ion transmembrane transport;GO:0006816,biological_process,calcium ion transport;GO:0016021,cellular_component,integral compone…	-
NXPH4	1.792	1.90698	1.39288	1.36492	0.947765	0.475108	0.770792	1.49945	6.52109	0.0322066	0.14778	H2Q6A7,Neurexophilin	XP_003313615.1,neurexophilin-4	PF06312,Neurexophilin	IPR026845,Neurexophilin/NXPE;IPR010450,Neurexophilin	ENOG4111F7U,-;ENOG410IHZT,-	GO:0005102,molecular_function,signaling receptor binding	-
TSPAN18	2.82721	2.55275	2.21962	1.667	1.4834	0.993069	0.769878	3.50924	21.3811	0.00142117	0.11532	H0YB98,Tetraspanin	-	PF00335,Tetraspanin family	IPR018503,Tetraspanin, conserved site;IPR018499,Tetraspanin/Peripherin;IPR008952,Tetraspanin, EC2 domain superfamily;IPR000301,Tetraspanin	KOG3882,Tetraspanin family integral membrane protein;ENOG4111IRY,-	GO:0016021,cellular_component,integral component of membrane;GO:0016020,cellular_component,membrane	-
SLC1A4	0.183333	0.189635	0.179467	0.159137	0.0824657	0.0611483	0.768435	0.0192888	6.18884	0.0358022	0.154171	H2QHZ6,Amino acid transporter	XP_001166088.1,-	PF00375,Sodium:dicarboxylate symporter family	IPR001991,Sodium:dicarboxylate symporter;IPR018107,Sodium:dicarboxylate symporter, conserved site;IPR036458,Sodium:dicarboxylate symporter superfamily	KOG3787,Glutamate/aspartate and neutral amino acid transporters;COG1301,Na+/H+-dicarboxylate symporters	GO:1902476,biological_process,chloride transmembrane transport;GO:0050890,biological_process,cognition;GO:0015195,molecular_function,L-threonine transmembrane transporter activity;GO:0005815,cellular_component,microtubule organizing center;GO:0015825,biological_process,L-serine transport;GO:0015193,molecular_function,L-proline transmembrane transporter activity;GO:0015180,molecular_function,L-ala…	-
SLC6A3	0.309615	0.245294	0.292451	0.183107	0.168946	0.109206	0.767005	0.00156962	10.169	0.0116452	0.115888	A0A096MN61,Transporter	XP_003899511.1,sodium-dependent dopamine transporter	PF00209,Sodium:neurotransmitter symporter family	IPR000175,Sodium:neurotransmitter symporter;IPR037272,Sodium:neurotransmitter symporter superfamily;IPR002436,Sodium:neurotransmitter symporter, dopamine	-	GO:0007608,biological_process,sensory perception of smell;GO:0021984,biological_process,adenohypophysis development;GO:0042420,biological_process,dopamine catabolic process;GO:0007595,biological_process,lactation;GO:0005886,cellular_component,plasma membrane;GO:0090494,biological_process,dopamine uptake;GO:0043005,cellular_component,neuron projection;GO:0009986,cellular_component,cell surface;GO:…	-
UNC5A	2.37809	2.08279	1.6949	1.65644	0.929172	0.797301	0.766405	2.78009	10.4928	0.0108547	0.115554	F6ZFA6,Netrin receptor UNC5A	XP_002744551.1,netrin receptor UNC5A isoform X2	PF00791,ZU5 domain;PF17217,UPA domain;PF00531,eath domain;PF07679,Immunoglobulin I-set domain	IPR007110,Immunoglobulin-like domain;IPR000906,ZU5 domain;IPR000884,Thrombospondin type-1 (TSP1) repeat;IPR011029,Death-like domain superfamily;IPR000488,Death domain;IPR037936,Netrin receptor UNC5;IPR036179,Immunoglobulin-like domain superfamily;IPR013783,Immunoglobulin-like fold;IPR003599,Immunoglobulin subtype;IPR033772,UPA domain;IPR013098,Immunoglobulin I-set;IPR036383,Thrombospondin type-1 …	-	GO:0038007,biological_process,netrin-activated signaling pathway;GO:0005042,molecular_function,netrin receptor activity;GO:0007165,biological_process,signal transduction;GO:0016021,cellular_component,integral component of membrane;GO:0016020,cellular_component,membrane	K07521,ko04360,Axon guidance
VSTM2L	1.20601	1.4919	1.19571	0.826216	0.669699	0.625717	0.766385	0.986372	18.5102	0.00219168	0.11532	F7BBN4,V-set and transmembrane domain containing 2 like	NP_001247530.1,-	PF07686,Immunoglobulin V-set domain	IPR007110,Immunoglobulin-like domain;IPR027115,V-set and transmembrane domain-containing protein 2-like protein;IPR036179,Immunoglobulin-like domain superfamily;IPR013783,Immunoglobulin-like fold;IPR003599,Immunoglobulin subtype;IPR013106,Immunoglobulin V-set domain	ENOG410IIG5,-;ENOG4111M4F,-	GO:0043524,biological_process,negative regulation of neuron apoptotic process;GO:0005737,cellular_component,cytoplasm;GO:0016021,cellular_component,integral component of membrane;GO:0005576,cellular_component,extracellular region	-
HMGB3P22	1.60074	1.29279	1.83294	0.91677	0.778198	0.876237	0.765518	0.0417652	11.5871	0.00833091	0.115554	K7AE28,High mobility group box 3	-	PF00505,HMG (high mobility group) box;PF09011,HMG-box domain	IPR009071,High mobility group box domain;IPR031077,High mobility group protein HMGB3;IPR017967,HMG box A DNA-binding domain, conserved site;IPR036910,High mobility group box domain superfamily	KOG0381,HMG box-containing protein;COG5648,Chromatin-associated proteins containing the HMG domain	GO:0003677,molecular_function,DNA binding;GO:0005634,cellular_component,nucleus	-
CES3	0.861726	0.898164	0.817116	0.640624	0.466641	0.305704	0.765075	1.71391	12.4666	0.00692587	0.11532	A0A0C4DFY7,Carboxylic ester hydrolase	NP_001172106.1,carboxylesterase 3 isoform 2 precursor	PF07859,alpha/beta hydrolase fold;PF00135,Carboxylesterase family	IPR019826,Carboxylesterase type B, active site;IPR029058,Alpha/Beta hydrolase fold;IPR002018,Carboxylesterase, type B	COG2272,Carboxylesterase type B;KOG1516,Carboxylesterase and related proteins	GO:0016787,molecular_function,hydrolase activity	-
FCER2	2.41721	1.92145	2.10493	1.60463	1.29831	0.641172	0.761853	2.0247	8.31446	0.0190075	0.124505	G3QVR0,Fc fragment of IgE receptor II	XP_018870432.1,low affinity immunoglobulin epsilon Fc receptor	PF00059,Lectin C-type domain	IPR016187,C-type lectin fold;IPR018378,C-type lectin, conserved site;IPR033989,CD209-like, C-type lectin-like domain;IPR001304,C-type lectin-like;IPR016186,C-type lectin-like/link domain superfamily	-	GO:0051770,biological_process,positive regulation of nitric-oxide synthase biosynthetic process;GO:0051712,biological_process,positive regulation of killing of cells of other organism;GO:0009897,cellular_component,external side of plasma membrane;GO:0030246,molecular_function,carbohydrate binding;GO:0016020,cellular_component,membrane;GO:0051000,biological_process,positive regulation of nitric-ox…	K06468,ko04640,Hematopoietic cell lineage;K06468,ko05169,Epstein-Barr virus infection
CTD-2195B23.3	8.72671	6.97412	7.87916	5.81796	3.5136	3.62657	0.760889	0.816174	12.2141	0.00724329	0.11532	-	-	-	-	-	-	-
RAD21L1	0.461551	0.380532	0.629937	0.271505	0.32208	0.207232	0.760438	0.0839531	7.92431	0.0210638	0.128593	F6KSS9,RAD21L	-	PF04825,N terminus of Rad21 / Rec8 like protein;PF04824,Conserved region of Rad21 / Rec8 like protein	IPR006910,Rad21/Rec8-like protein, N-terminal;IPR036390,Winged helix DNA-binding domain superfamily;IPR006909,Rad21/Rec8-like protein, C-terminal, eukaryotic	KOG1213,Sister chromatid cohesion complex Cohesin, subunit RAD21/SCC1;ENOG410XRB4,-	GO:0000228,cellular_component,nuclear chromosome	-
CTA-228A9.4	0.259576	0.211876	0.18825	0.180954	0.116324	0.0670302	0.760082	1.79758	7.07254	0.0271809	0.139598	B7Z6K3,cDNA FLJ54749, highly similar to 85 kDa calcium-independent phospholipase A2	-	PF12796,Ankyrin repeats (3 copies);PF13857,Ankyrin repeats (many copies)	IPR020683,Ankyrin repeat-containing domain;IPR002110,Ankyrin repeat;IPR036770,Ankyrin repeat-containing domain superfamily	KOG0513,Ca2+-independent phospholipase A2;COG3621,Patatin;COG0666,FOG: Ankyrin repeat	-	-
H1F0	527.561	511.514	481.878	425.109	260.851	157.466	0.759479	9.8276	8.40179	0.0185567	0.124139	G7PFD9,Uncharacterized protein	XP_005567396.1,-	PF00538,linker histone H1 and H5 family	IPR036390,Winged helix DNA-binding domain superfamily;IPR005819,Histone H5;IPR005818,Linker histone H1/H5, domain H15;IPR036388,Winged helix-like DNA-binding domain superfamily	-	GO:0000786,cellular_component,nucleosome;GO:0003680,molecular_function,AT DNA binding;GO:0005719,cellular_component,nuclear euchromatin;GO:0015629,cellular_component,actin cytoskeleton;GO:0031490,molecular_function,chromatin DNA binding;GO:0000790,cellular_component,nuclear chromatin;GO:0003690,molecular_function,double-stranded DNA binding;GO:0005634,cellular_component,nucleus;GO:0005694,cellula…	-
AC007563.5	8.5909	9.51516	8.5278	6.99442	4.30747	3.38988	0.759473	2.6278	13.0049	0.00617617	0.11532	A0A096MXL3,Insulin like growth factor binding protein 5	XP_003907978.1,insulin-like growth factor-binding protein 5	PF00086,Thyroglobulin type-1 repeat;PF00219,Insulin-like growth factor binding protein	IPR022321,Insulin-like growth factor-binding protein family 1-6, chordata;IPR000716,Thyroglobulin type-1;IPR000867,Insulin-like growth factor-binding protein, IGFBP;IPR017891,Insulin-like growth factor binding protein, N-terminal, Cys-rich conserved site;IPR009030,Growth factor receptor cysteine-rich domain superfamily;IPR012213,Insulin-like growth factor binding protein 5;IPR036857,Thyroglobulin…	-	GO:0048662,biological_process,negative regulation of smooth muscle cell proliferation;GO:0043569,biological_process,negative regulation of insulin-like growth factor receptor signaling pathway;GO:0043568,biological_process,positive regulation of insulin-like growth factor receptor signaling pathway;GO:0014912,biological_process,negative regulation of smooth muscle cell migration;GO:0031994,molecu…	-
AF001548.6	4.38369	3.47544	4.07021	3.05284	1.77632	1.74295	0.758564	0.778084	10.6676	0.0103199	0.115554	A0A161MBQ6,Myosin heavy non-muscle isoform x2	-	PF01576,Myosin tail	IPR002928,Myosin tail	-	GO:0016459,cellular_component,myosin complex;GO:0003774,molecular_function,motor activity	-
NR1D1	1.87942	1.66896	1.39054	1.22782	0.835797	0.657631	0.758305	1.82252	13.0928	0.00606348	0.11532	H2QCV8,Nuclear receptor subfamily 1, group D, member 1	XP_511468.2,-	PF00105,Zinc finger, C4 type (two domains);PF00104,Ligand-binding domain of nuclear hormone receptor	IPR001628,Zinc finger, nuclear hormone receptor-type;IPR000536,Nuclear hormone receptor, ligand-binding domain;IPR035500,Nuclear hormone receptor-like domain superfamily;IPR001723,Nuclear hormone receptor;IPR013088,Zinc finger, NHR/GATA-type	ENOG410ZPPI,-;ENOG410IMDK,-	GO:0045598,biological_process,regulation of fat cell differentiation;GO:0061469,biological_process,regulation of type B pancreatic cell proliferation;GO:0005978,biological_process,glycogen biosynthetic process;GO:0010498,biological_process,proteasomal protein catabolic process;GO:0060086,biological_process,circadian temperature homeostasis;GO:0000122,biological_process,negative regulation of tran…	K03728,ko04710,Circadian rhythm
SOD3	3.95127	3.83386	3.50428	3.29119	1.70525	1.26282	0.757612	2.62556	7.77712	0.022103	0.130813	H2QPA4,Superoxide dismutase [Cu-Zn]	XP_009445714.1,-	PF00080,Copper/zinc superoxide dismutase (SODC)	IPR001424,Superoxide dismutase, copper/zinc binding domain;IPR018152,Superoxide dismutase, copper/zinc, binding site;IPR036423,Superoxide dismutase-like, copper/zinc binding domain superfamily;IPR024134,Superoxide dismutase (Cu/Zn) / superoxide dismutase copper chaperone	KOG0441,Cu2+/Zn2+ superoxide dismutase SOD1;COG2032,Cu/Zn superoxide dismutase	GO:0019430,biological_process,removal of superoxide radicals;GO:0006801,biological_process,superoxide metabolic process;GO:0005737,cellular_component,cytoplasm;GO:0004784,molecular_function,superoxide dismutase activity;GO:0031012,cellular_component,extracellular matrix;GO:0046872,molecular_function,metal ion binding;GO:0016491,molecular_function,oxidoreductase activity;GO:0001666,biological_proc…	-
PTGS1	1.01278	0.851656	0.798874	0.668814	0.503795	0.29856	0.75556	1.99306	10.1818	0.0117055	0.116113	G7PRI1,Uncharacterized protein	XP_005580930.1,prostaglandin G/H synthase 1 isoform X1	PF03098,Animal haem peroxidase;PF00008,-like domain	IPR000742,EGF-like domain;IPR019791,Haem peroxidase, animal type;IPR037120,Haem peroxidase domain superfamily, animal type;IPR010255,Haem peroxidase;IPR029580,Prostaglandin G/H synthase 1	-	GO:0042127,biological_process,regulation of cell proliferation;GO:0005794,cellular_component,Golgi apparatus;GO:0004666,molecular_function,prostaglandin-endoperoxide synthase activity;GO:0008217,biological_process,regulation of blood pressure;GO:0001516,biological_process,prostaglandin biosynthetic process;GO:0098869,biological_process,cellular oxidant detoxification;GO:0019371,biological_process…	K00509,ko04611,Platelet activation;K00509,ko00590,Arachidonic acid metabolism;K00509,ko04726,Serotonergic synapse;K00509,ko04923,Regulation of lipolysis in adipocytes
HTRA3	0.51075	0.367034	0.428553	0.255072	0.24375	0.217674	0.755045	0.199271	12.7133	0.00650048	0.11532	G3RXE2,HtrA serine peptidase 3	XP_004038466.1,serine protease HTRA3 isoform X1	PF07648,Kazal-type serine protease inhibitor domain;PF13365,Trypsin-like peptidase domain;PF00219,Insulin-like growth factor binding protein;PF13180,PDZ domain	IPR036034,PDZ superfamily;IPR000867,Insulin-like growth factor-binding protein, IGFBP;IPR001478,PDZ domain;IPR002350,Kazal domain;IPR001940,Peptidase S1C;IPR009003,Peptidase S1, PA clan;IPR009030,Growth factor receptor cysteine-rich domain superfamily;IPR036058,Kazal domain superfamily	-	GO:0006508,biological_process,proteolysis;GO:0001558,biological_process,regulation of cell growth;GO:0030514,biological_process,negative regulation of BMP signaling pathway;GO:0004252,molecular_function,serine-type endopeptidase activity;GO:0008236,molecular_function,serine-type peptidase activity;GO:0004175,molecular_function,endopeptidase activity;GO:0030512,biological_process,negative regulati…	-
RP11-54O7.18	1.84147	1.88806	1.98505	1.00358	0.909129	1.21323	0.755008	0.317731	13.1257	0.00595711	0.11532	I3LQJ5,Tyrosine-protein phosphatase	-	PF00102,Protein-tyrosine phosphatase;PF00017,SH2 domain	IPR029021,Protein-tyrosine phosphatase-like;IPR036860,SH2 domain superfamily;IPR000242,PTP type protein phosphatase;IPR016130,Protein-tyrosine phosphatase, active site;IPR000980,SH2 domain;IPR003595,Protein-tyrosine phosphatase, catalytic;IPR000387,Tyrosine specific protein phosphatases domain;IPR012152,Protein-tyrosine phosphatase, non-receptor type-6, -11	COG5599,Protein tyrosine phosphatase;KOG0790,Protein tyrosine phosphatase Corkscrew and related SH2 domain enzymes	GO:0016787,molecular_function,hydrolase activity;GO:0004721,molecular_function,phosphoprotein phosphatase activity;GO:0004725,molecular_function,protein tyrosine phosphatase activity;GO:0035335,biological_process,peptidyl-tyrosine dephosphorylation;GO:0006470,biological_process,protein dephosphorylation;GO:0016311,biological_process,dephosphorylation;GO:0016791,molecular_function,phosphatase acti…	-
ATP1B2	15.8547	15.3143	13.1508	12.0746	7.7197	4.84022	0.752963	5.21345	9.49565	0.0138959	0.118259	G3QJS3,Sodium/potassium-transporting ATPase subunit beta	XP_004058560.1,-	PF00287,Sodium / potassium ATPase beta chain	IPR038702,Sodium/potassium-transporting ATPase subunit beta superfamily;IPR000402,Sodium/potassium-transporting ATPase subunit beta	-	GO:0030007,biological_process,cellular potassium ion homeostasis;GO:0086009,biological_process,membrane repolarization;GO:0005890,cellular_component,sodium:potassium-exchanging ATPase complex;GO:0032781,biological_process,positive regulation of ATPase activity;GO:1901018,biological_process,positive regulation of potassium ion transmembrane transporter activity;GO:0050821,biological_process,protei…	K01540,ko04971,Gastric acid secretion;K01540,ko04024,cAMP signaling pathway;K01540,ko04911,Insulin secretion;K01540,ko04919,Thyroid hormone signaling pathway;K01540,ko04978,Mineral absorption;K01540,ko04260,Cardiac muscle contraction;K01540,ko04974,Protein digestion and absorption;K01540,ko04961,Endocrine and other factor-regulated calcium reabsorption;K01540,ko04970,Salivary secretion;K01540,ko0…
WTAPP1	0.581962	0.602957	0.569688	0.472284	0.272348	0.226456	0.752789	0.615977	9.05162	0.0154906	0.1198	A0A091J457,Pre-mRNA-splicing regulator WTAP	-	PF17098,WTAP/Mum2p family	IPR033757,Pre-mRNA-splicing regulator WTAP;IPR029732,WTAP/Mum2 family	-	GO:0000381,biological_process,regulation of alternative mRNA splicing, via spliceosome;GO:0080009,biological_process,mRNA methylation;GO:0005634,cellular_component,nucleus	-
SCOC-AS1	0.417263	0.448302	0.418306	0.382875	0.185319	0.143458	0.751738	-0.273539	5.29854	0.048259	0.172804	Q8N984,cDNA FLJ38235 fis, clone FCBBF2005428	-	-	-	-	-	-
RP11-498C9.13	12.1157	14.0976	12.2885	9.31132	7.25754	4.74946	0.749744	2.1603	13.9025	0.00513646	0.11532	-	-	-	-	-	-	-
CYP27A1	1.77898	1.61127	1.56552	1.32352	0.888969	0.542627	0.748577	1.93493	9.05767	0.015564	0.12	G3QL45,Cytochrome P450 family 27 subfamily A member 1	XP_004033270.1,sterol 26-hydroxylase, mitochondrial	PF00067,Cytochrome P450	IPR036396,Cytochrome P450 superfamily;IPR002401,Cytochrome P450, E-class, group I;IPR001128,Cytochrome P450;IPR017972,Cytochrome P450, conserved site	-	GO:0016705,molecular_function,oxidoreductase activity, acting on paired donors, with incorporation or reduction of molecular oxygen;GO:0046872,molecular_function,metal ion binding;GO:0004497,molecular_function,monooxygenase activity;GO:0016491,molecular_function,oxidoreductase activity;GO:0005506,molecular_function,iron ion binding;GO:0055114,biological_process,oxidation-reduction process;GO:0020…	K00488,ko00120,Primary bile acid biosynthesis;K00488,ko03320,PPAR signaling pathway
KIRREL2	2.65099	2.55976	2.41973	1.9993	1.41962	0.827111	0.747441	2.73178	9.84087	0.0127355	0.117193	H2QG48,Kirre like nephrin family adhesion molecule 2	-	PF13927,Immunoglobulin domain;PF08205,CD80-like C2-set immunoglobulin domain;PF07679,Immunoglobulin I-set domain	IPR007110,Immunoglobulin-like domain;IPR013162,CD80-like, immunoglobulin C2-set;IPR036179,Immunoglobulin-like domain superfamily;IPR013783,Immunoglobulin-like fold;IPR003599,Immunoglobulin subtype;IPR003598,Immunoglobulin subtype 2;IPR013098,Immunoglobulin I-set	ENOG410XPX0,-;KOG3510,FOG: Immunoglobulin C-2 Type/fibronectin type III domains	GO:0016021,cellular_component,integral component of membrane;GO:0016020,cellular_component,membrane	-
CLCNKB	1.36864	1.36204	1.02904	1.02938	0.721822	0.342214	0.747027	1.5215	5.77108	0.0410694	0.16116	A8K8H0,Chloride channel protein	NP_000076.2,chloride channel protein ClC-Kb isoform 1	PF00571,CBS domain;PF00654,Voltage gated chloride channel	IPR014743,Chloride channel, core;IPR002250,Chloride channel ClC-K;IPR001807,Chloride channel, voltage gated;IPR000644,CBS domain	COG0038,Chloride channel protein EriC;KOG0476,Cl- channel CLC-2 and related proteins (CLC superfamily)	GO:1902476,biological_process,chloride transmembrane transport;GO:0006821,biological_process,chloride transport;GO:0055085,biological_process,transmembrane transport;GO:0016020,cellular_component,membrane;GO:0006811,biological_process,ion transport;GO:0005247,molecular_function,voltage-gated chloride channel activity;GO:0016021,cellular_component,integral component of membrane	K05018,ko04966,Collecting duct acid secretion
FITM2	0.32154	0.349523	0.354748	0.23692	0.200381	0.129905	0.74585	0.315351	10.4929	0.0107616	0.115554	H2QKE1,Fat storage-inducing transmembrane protein 2	XP_514663.2,-	PF10261,Inositol phospholipid synthesis and fat-storage-inducing TM	IPR019388,Fat storage-inducing transmembrane protein	ENOG4111CNJ,-;KOG3750,Inositol phospholipid synthesis protein, Scs3p	GO:0008654,biological_process,phospholipid biosynthetic process;GO:0022604,biological_process,regulation of cell morphogenesis;GO:0034389,biological_process,lipid particle organization;GO:0030176,cellular_component,integral component of endoplasmic reticulum membrane;GO:0007010,biological_process,cytoskeleton organization;GO:0010890,biological_process,positive regulation of sequestering of trigly…	-
C3	5.55449	5.55352	4.74237	4.74435	2.59093	1.55113	0.745547	5.079	6.21403	0.0355125	0.153743	V9HWA9,Epididymis secretory sperm binding protein Li 62p	NP_000055.2,complement C3 preproprotein	PF01821,Anaphylotoxin-like domain;PF07678,A-macroglobulin complement component;PF01759,UNC-6/NTR/C345C module;PF01835,MG2 domain;PF07703,Alpha-2-macroglobulin family N-terminal region;PF10569,Alpha-macro-globulin thiol-ester bond-forming region;PF00207,Alpha-2-macroglobulin family;PF07677,A-macroglobulin receptor	IPR008993,Tissue inhibitor of metalloproteinases-like, OB-fold;IPR001599,Alpha-2-macroglobulin;IPR019742,Alpha-2-macroglobulin, conserved site;IPR011626,Alpha-macroglobulin complement component;IPR018081,Anaphylatoxin, complement system;IPR009048,Alpha-macroglobulin, receptor-binding;IPR000020,Anaphylatoxin/fibulin;IPR019565,Alpha-2-macroglobulin, thiol-ester bond-forming;IPR002890,Alpha-2-macrog…	KOG1366,Alpha-macroglobulin;ENOG410XRED,-	GO:0004866,molecular_function,endopeptidase inhibitor activity;GO:0006911,biological_process,phagocytosis, engulfment;GO:0006956,biological_process,complement activation;GO:0045766,biological_process,positive regulation of angiogenesis;GO:0032991,cellular_component,protein-containing complex;GO:0010951,biological_process,negative regulation of endopeptidase activity;GO:0050766,biological_process,…	K03990,ko05152,Tuberculosis;K03990,ko04145,Phagosome;K03990,ko04610,Complement and coagulation cascades;K03990,ko05168,Herpes simplex infection;K03990,ko05140,Leishmaniasis;K03990,ko05322,Systemic lupus erythematosus;K03990,ko05150,Staphylococcus aureus infection;K03990,ko05134,Legionellosis;K03990,ko05203,Viral carcinogenesis;K03990,ko05142,Chagas disease (American trypanosomiasis);K03990,ko0513…
S100A14	6.48006	6.52978	5.87438	5.01064	3.40996	2.10437	0.745336	2.6354	9.96351	0.0123525	0.116747	H2R1X6,Uncharacterized protein	XP_003949611.1,-;XP_001139808.1,protein S100-A14	PF01023,S-100/ICaBP type calcium binding domain	IPR028493,Protein S100-A14;IPR013787,S100/CaBP-9k-type, calcium binding, subdomain;IPR011992,EF-hand domain pair	ENOG4111EF5,-;ENOG410IZKB,-	GO:0030054,cellular_component,cell junction;GO:0071624,biological_process,positive regulation of granulocyte chemotaxis;GO:0034142,biological_process,toll-like receptor 4 signaling pathway;GO:0048471,cellular_component,perinuclear region of cytoplasm;GO:0005509,molecular_function,calcium ion binding;GO:0090026,biological_process,positive regulation of monocyte chemotaxis;GO:0042379,molecular_func…	-
MRVI1	0.793029	0.778915	1.02236	0.664003	0.543772	0.238788	0.74319	2.36612	6.33679	0.0341421	0.151019	G3QXY0,Murine retrovirus integration site 1 homolog	-	PF05781,MRVI1 protein	IPR008677,MRVI1	-	GO:0016021,cellular_component,integral component of membrane;GO:0016020,cellular_component,membrane	-
GFRA1	1.04282	1.05481	0.896133	0.851834	0.522046	0.302026	0.742873	2.89933	7.08615	0.0270697	0.139568	G3QZP5,GDNF family receptor alpha 1	XP_018891035.1,-	PF02351,NF/GAS1 domain	IPR016017,GDNF/GAS1;IPR017372,Glial cell line-derived neurotrophic factor receptor, alpha 1/2;IPR037193,GDNF receptor alpha;IPR003503,Glial cell line-derived neurotrophic factor receptor, alpha 1;IPR003438,Glial cell line-derived neurotrophic factor receptor	-	GO:0031225,cellular_component,anchored component of membrane;GO:0007399,biological_process,nervous system development;GO:0005886,cellular_component,plasma membrane;GO:0004872,-,-;GO:0016020,cellular_component,membrane	-
FER1L4	0.55855	0.470522	0.569007	0.438769	0.277074	0.176789	0.742781	1.90813	8.19957	0.0196214	0.125289	Q2NNQ8,FER-1-like protein 4	-	PF16165,erlin C-terminus;PF08151,erI (NUC094) domain;PF00168,C2 domain;PF08150,erB (NUC096) domain	IPR032362,Ferlin, C-terminal domain;IPR037725,Ferlin, sixth C2 domain;IPR012968,FerIin domain;IPR037722,Ferlin, third C2 domain;IPR037720,Ferlin, second C2 domain;IPR037724,Ferlin, fifth C2 domain;IPR037723,Ferlin, fourth C2 domain;IPR030001,Fer-1-like protein 4;IPR035892,C2 domain superfamily;IPR012561,Ferlin B-domain;IPR037721,Ferlin family;IPR000008,C2 domain	-	GO:0016021,cellular_component,integral component of membrane;GO:0016020,cellular_component,membrane	-
DGCR5	0.6548	0.565856	0.46896	0.370293	0.317251	0.249803	0.742764	1.46827	16.5396	0.00307689	0.11532	Q9BYB2,KIAA1647 protein	-	-	-	-	-	-
ACVR2B-AS1	0.620949	0.693394	0.712696	0.468765	0.393696	0.262231	0.740988	0.427201	10.8561	0.00986755	0.115554	Q8N8C2,cDNA FLJ39679 fis, clone SMINT2010068	-	-	-	-	GO:0016021,cellular_component,integral component of membrane;GO:0016020,cellular_component,membrane	-
TRPV4	1.02818	1.0944	1.12008	0.780681	0.646045	0.38044	0.739283	1.66221	11.5599	0.00846265	0.115554	K7CF92,Transient receptor potential cation channel, subfamily V, member 4	XP_016779641.1,-;XP_016779640.1,-	PF00520,Ion transport protein;PF00023,Ankyrin repeat	IPR002110,Ankyrin repeat;IPR008347,Transient receptor potential channel, vanilloid 1-4;IPR020683,Ankyrin repeat-containing domain;IPR004729,Transient receptor potential channel;IPR008348,Transient receptor potential channel, vanilloid 4;IPR036770,Ankyrin repeat-containing domain superfamily;IPR005821,Ion transport domain;IPR024862,Transient receptor potential cation channel subfamily V	-	GO:0019901,molecular_function,protein kinase binding;GO:0097497,biological_process,blood vessel endothelial cell delamination;GO:0010759,biological_process,positive regulation of macrophage chemotaxis;GO:0071639,biological_process,positive regulation of monocyte chemotactic protein-1 production;GO:2000778,biological_process,positive regulation of interleukin-6 secretion;GO:0042169,molecular_funct…	K04973,ko04750,Inflammatory mediator regulation of TRP channels
ADM2	3.39728	3.37214	2.90195	2.37725	1.71359	1.30837	0.73925	3.41143	18.2775	0.00231225	0.11532	G1QIU5,Uncharacterized protein	-	-	-	-	-	-
EGR2	0.706121	0.743446	0.775623	0.516661	0.45022	0.27264	0.737376	1.10088	11.6603	0.00819423	0.115554	H2Q1Y5,Early growth response 2	XP_009456808.1,-	PF00096,Zinc finger, C2H2 type;PF11928,omain of unknown function (DUF3446)	IPR013087,Zinc finger C2H2-type;IPR036236,Zinc finger C2H2 superfamily;IPR021849,Early growth response protein	KOG1721,FOG: Zn-finger;COG5048,FOG: Zn-finger	GO:0021666,biological_process,rhombomere 5 formation;GO:0003676,molecular_function,nucleic acid binding;GO:0030278,biological_process,regulation of ossification;GO:0006355,biological_process,regulation of transcription, DNA-templated;GO:0044212,molecular_function,transcription regulatory region DNA binding;GO:0006351,biological_process,transcription, DNA-templated;GO:0021569,biological_process,rh…	K12496,ko05166,HTLV-I infection;K12496,ko05203,Viral carcinogenesis;K12496,ko05161,Hepatitis B
HPN	5.73167	5.25778	4.91251	4.56039	2.82853	1.56686	0.7356	3.78942	6.78607	0.0296583	0.143302	H2QG15,Uncharacterized protein	XP_009433572.1,-;XP_009433569.1,-	PF00089,Trypsin;PF09272,Hepsin, SRCR	IPR018114,Serine proteases, trypsin family, histidine active site;IPR017448,SRCR-like domain;IPR001254,Serine proteases, trypsin domain;IPR033116,Serine proteases, trypsin family, serine active site;IPR009003,Peptidase S1, PA clan;IPR015352,Hepsin, SRCR domain;IPR036772,SRCR-like domain superfamily;IPR001314,Peptidase S1A, chymotrypsin family	KOG3627,Trypsin;COG5640,Secreted trypsin-like serine protease	GO:0031965,cellular_component,nuclear membrane;GO:0005886,cellular_component,plasma membrane;GO:0005789,cellular_component,endoplasmic reticulum membrane;GO:2000347,biological_process,positive regulation of hepatocyte proliferation;GO:0006508,biological_process,proteolysis;GO:0009986,cellular_component,cell surface;GO:0016787,molecular_function,hydrolase activity;GO:0043066,biological_process,neg…	K08665,ko05203,Viral carcinogenesis
CDC42EP5	6.68176	7.10209	6.091	5.76255	3.41579	2.00137	0.735453	2.21621	6.56411	0.0317747	0.147084	H2R5U9,CDC42 effector protein	XP_016792317.1,-;XP_001174981.2,-	PF14957,Cdc42 effector;PF00786,P21-Rho-binding domain	IPR000095,CRIB domain;IPR029273,Cdc42 effector	ENOG410J2KV,-;ENOG410ZF7J,-	GO:0017049,molecular_function,GTP-Rho binding;GO:0030838,biological_process,positive regulation of actin filament polymerization;GO:0005737,cellular_component,cytoplasm;GO:0005096,molecular_function,GTPase activator activity;GO:0043547,biological_process,positive regulation of GTPase activity;GO:0005886,cellular_component,plasma membrane;GO:0007266,biological_process,Rho protein signal transducti…	-
LDLRAD2	5.43723	5.61459	4.88342	3.91475	2.86907	2.14552	0.73423	4.20154	19.6289	0.00185777	0.11532	H2PY95,Low density lipoprotein receptor class A domain containing 2	-	PF00057,Low-density lipoprotein receptor domain class A	IPR002172,Low-density lipoprotein (LDL) receptor class A repeat;IPR035914,Spermadhesin, CUB domain superfamily;IPR036055,LDL receptor-like superfamily	ENOG410YXMN,-;ENOG410IGGH,-	-	-
PEX12	0.457357	0.706851	0.611457	0.412402	0.302454	0.274644	0.734199	0.420884	9.5223	0.013696	0.118035	G3QLC4,Peroxisome assembly protein 12	XP_004041940.1,peroxisome assembly protein 12	PF04757,Pex2 / Pex12 amino terminal region	IPR006845,Pex, N-terminal;IPR017375,Peroxisome assembly protein 12;IPR013083,Zinc finger, RING/FYVE/PHD-type	-	GO:0006625,biological_process,protein targeting to peroxisome;GO:0007031,biological_process,peroxisome organization;GO:0005777,cellular_component,peroxisome;GO:0005779,cellular_component,integral component of peroxisomal membrane;GO:0005778,cellular_component,peroxisomal membrane;GO:0016558,biological_process,protein import into peroxisome matrix;GO:0008022,molecular_function,protein C-terminus b…	K13345,ko04146,Peroxisome
TMIE	1.34176	1.35172	1.35736	1.0947	0.711614	0.46525	0.734029	0.953703	8.24087	0.0193979	0.1248	G3QKS2,Transmembrane inner ear	XP_004034080.1,-	PF16038,TMIE protein	IPR032006,Transmembrane inner ear expressed protein	-	GO:0016020,cellular_component,membrane;GO:0007605,biological_process,sensory perception of sound;GO:0016021,cellular_component,integral component of membrane;GO:0042472,biological_process,inner ear morphogenesis	-
WSCD2	0.343682	0.380242	0.205749	0.246844	0.15964	0.115041	0.733475	0.685567	5.78604	0.0408646	0.160903	F6R2N2,WSC domain containing 2	-	-	IPR002889,Carbohydrate-binding WSC;IPR027417,P-loop containing nucleoside triphosphate hydrolase	KOG4157,beta-1,6-N-acetylglucosaminyltransferase, contains WSC domain;ENOG4111FP9,-	-	-
MN1	1.02526	0.950673	0.911523	0.782585	0.473512	0.367701	0.732432	2.52268	11.2681	0.00904546	0.115554	A0A024R1C3,Meningioma	NP_002421.3,transcriptional activator MN1	-	IPR037644,Transcriptional activator MN1	ENOG410IEWX,-;ENOG410YZ22,-	GO:0006355,biological_process,regulation of transcription, DNA-templated;GO:0001957,biological_process,intramembranous ossification	-
CHP2	4.56756	5.3033	4.70524	4.09602	2.64254	1.47783	0.732394	3.16268	7.19621	0.0261915	0.138639	H2NQF4,Calcineurin like EF-hand protein 2	XP_002826288.1,-	PF13499,-hand domain pair;PF13202,hand	IPR002048,EF-hand domain;IPR018247,EF-Hand 1, calcium-binding site;IPR011992,EF-hand domain pair	KOG0034,Ca2+/calmodulin-dependent protein phosphatase (calcineurin subunit B), EF-Hand superfamily protein;COG5126,Ca2+-binding protein (EF-Hand superfamily)	GO:0071277,biological_process,cellular response to calcium ion;GO:0010922,biological_process,positive regulation of phosphatase activity;GO:0005737,cellular_component,cytoplasm;GO:0045944,biological_process,positive regulation of transcription by RNA polymerase II;GO:0005509,molecular_function,calcium ion binding;GO:0008284,biological_process,positive regulation of cell proliferation;GO:0005886,c…	-
ABCA3	3.24318	2.96942	3.11171	2.59542	1.50764	1.15185	0.732203	4.22679	10.7418	0.0102282	0.115554	A7MBM9,ATP-binding cassette, sub-family A	-	PF12698,ABC-2 family transporter protein;PF00005,ABC transporter	IPR003439,ABC transporter-like;IPR026082,ABC transporter A;IPR027417,P-loop containing nucleoside triphosphate hydrolase;IPR026969,ATP-binding cassette sub-family A member 3;IPR003593,AAA+ ATPase domain;IPR017871,ABC transporter, conserved site	COG1131,ABC-type multidrug transport system, ATPase component;KOG0059,Lipid exporter ABCA1 and related proteins, ABC superfamily	GO:0042626,molecular_function,ATPase activity, coupled to transmembrane movement of substances;GO:0055085,biological_process,transmembrane transport;GO:0016887,molecular_function,ATPase activity;GO:0016020,cellular_component,membrane;GO:0000166,molecular_function,nucleotide binding;GO:0005524,molecular_function,ATP binding;GO:0016021,cellular_component,integral component of membrane	-
CORO6	0.409372	0.490456	0.439165	0.32907	0.24548	0.174572	0.73193	0.607898	10.3364	0.0111783	0.115654	G1QTL6,Coronin	XP_003277123.1,-	PF12894,Anaphase-promoting complex subunit 4 WD40 domain;PF00400,WD domain, G-beta repeat;PF16300,Type of WD40 repeat;PF08953,omain of unknown function (DUF1899)	IPR015505,Coronin;IPR019775,WD40 repeat, conserved site;IPR017986,WD40-repeat-containing domain;IPR024977,Anaphase-promoting complex subunit 4, WD40 domain;IPR036322,WD40-repeat-containing domain superfamily;IPR015048,Domain of unknown function DUF1899;IPR015943,WD40/YVTN repeat-like-containing domain superfamily;IPR027337,Coronin 6;IPR001680,WD40 repeat	ENOG410XQAD,-;KOG0303,Actin-binding protein Coronin, contains WD40 repeats	-	-
RP11-12A20.10	10.7962	11.52	12.1097	9.66012	6.35657	3.3453	0.730595	0.868439	5.90558	0.0392734	0.159045	H2R7W5,Uncharacterized protein	-	-	-	-	-	-
WHRN	2.72177	2.54683	2.30056	1.98159	1.30703	0.972625	0.729964	3.43538	13.3041	0.00580289	0.11532	A0A0C4DFT9,Whirlin	-	PF00595,PDZ domain (Also known as DHR or GLGF)	IPR033028,Whirlin;IPR036034,PDZ superfamily;IPR001478,PDZ domain	-	GO:0005884,cellular_component,actin filament;GO:0050953,biological_process,sensory perception of light stimulus;GO:0060122,biological_process,inner ear receptor cell stereocilium organization;GO:0032391,cellular_component,photoreceptor connecting cilium;GO:0060088,biological_process,auditory receptor cell stereocilium organization;GO:0046982,molecular_function,protein heterodimerization activity;…	-
ALOX15B	1.00831	0.832546	0.641383	0.569499	0.525455	0.295826	0.729927	0.983078	7.99167	0.0207967	0.128071	A8K9R4,cDNA FLJ76967, highly similar to Homo sapiens arachidonate 15-lipoxygenase, second type	-	PF00305,Lipoxygenase;PF01477,PLAT/LH2 domain	IPR020834,Lipoxygenase, conserved site;IPR036392,PLAT/LH2 domain superfamily;IPR001024,PLAT/LH2 domain;IPR036226,Lipoxigenase, C-terminal domain superfamily;IPR020833,Lipoxygenase, iron binding site;IPR013819,Lipoxygenase, C-terminal;IPR001885,Lipoxygenase, mammalian;IPR000907,Lipoxygenase	ENOG410IF0U,-;ENOG410YN4N,-	GO:0051213,molecular_function,dioxygenase activity;GO:0046872,molecular_function,metal ion binding;GO:0016491,molecular_function,oxidoreductase activity;GO:0005506,molecular_function,iron ion binding;GO:0055114,biological_process,oxidation-reduction process;GO:0016702,molecular_function,oxidoreductase activity, acting on single donors with incorporation of molecular oxygen, incorporation of two a…	-
MLXIPL	2.32249	2.41932	2.17991	2.18968	1.0493	0.685395	0.729781	3.105	5.23355	0.0493683	0.173514	H2QUP8,Uncharacterized protein	XP_003318716.1,carbohydrate-responsive element-binding protein isoform X3;XP_016813093.1,-	PF00010,Helix-loop-helix DNA-binding domain	IPR011598,Myc-type, basic helix-loop-helix (bHLH) domain;IPR036638,Helix-loop-helix DNA-binding domain superfamily	ENOG410XTA5,-;KOG3582,Mlx interactors and related transcription factors	GO:0006357,biological_process,regulation of transcription by RNA polymerase II;GO:0046983,molecular_function,protein dimerization activity;GO:0003700,molecular_function,DNA binding transcription factor activity;GO:0005634,cellular_component,nucleus;GO:0071322,biological_process,cellular response to carbohydrate stimulus	K09113,ko04931,Insulin resistance;K09113,ko04932,Non-alcoholic fatty liver disease (NAFLD)
ITGA5	3.58659	3.38926	3.00927	2.60729	1.78858	1.22991	0.729499	4.28354	12.8252	0.00641473	0.11532	A0A024RB01,Integrin, alpha 5	-	PF01839,-GAP repeat;PF08441,Integrin alpha	IPR013517,FG-GAP repeat;IPR018184,Integrin alpha chain, C-terminal cytoplasmic region, conserved site;IPR032695,Integrin domain superfamily;IPR013649,Integrin alpha-2;IPR013519,Integrin alpha beta-propellor;IPR000413,Integrin alpha chain;IPR028994,Integrin alpha, N-terminal	KOG3637,Vitronectin receptor, alpha subunit;ENOG410XPVZ,-	GO:0008305,cellular_component,integrin complex;GO:0007155,biological_process,cell adhesion;GO:0007229,biological_process,integrin-mediated signaling pathway;GO:0016021,cellular_component,integral component of membrane;GO:0016020,cellular_component,membrane	-
LHX5	6.41261	5.54941	5.82099	5.10193	2.90302	2.04674	0.729435	3.8399	8.47712	0.0181785	0.123756	G3R4V4,LIM homeobox 5	XP_004053995.1,-	PF00046,Homeobox domain;PF00412,LIM domain	IPR017970,Homeobox, conserved site;IPR001356,Homeobox domain;IPR009057,Homeobox-like domain superfamily;IPR001781,Zinc finger, LIM-type	-	GO:0021549,biological_process,cerebellum development;GO:0042127,biological_process,regulation of cell proliferation;GO:0007267,biological_process,cell-cell signaling;GO:0003677,molecular_function,DNA binding;GO:0021527,biological_process,spinal cord association neuron differentiation;GO:0043565,molecular_function,sequence-specific DNA binding;GO:0021846,biological_process,cell proliferation in fo…	K18493,ko04550,Signaling pathways regulating pluripotency of stem cells
SLC12A5	0.178152	0.185017	0.227978	0.12225	0.117495	0.089962	0.729345	0.474764	12.7112	0.00650336	0.11532	I2CUQ9,Solute carrier family 12 member 5 isoform 1	-	PF03522,Solute carrier family 12;PF00324,Amino acid permease	IPR004842,SLC12A transporter family;IPR030358,K/Cl co-transporter 2;IPR018491,SLC12A transporter, C-terminal;IPR000076,K/Cl co-transporter;IPR004841,Amino acid permease/ SLC12A domain	COG0531,Amino acid transporters;KOG2082,K+/Cl- cotransporter KCC1 and related transporters	GO:0007268,biological_process,chemical synaptic transmission;GO:1902476,biological_process,chloride transmembrane transport;GO:0055085,biological_process,transmembrane transport;GO:0015377,molecular_function,cation:chloride symporter activity;GO:0006811,biological_process,ion transport;GO:0071805,biological_process,potassium ion transmembrane transport;GO:0015379,molecular_function,potassium:chlo…	-
CTC-444N24.11	0.460955	0.361086	0.4004	0.227362	0.295001	0.158701	0.728998	0.46355	8.77158	0.0166718	0.121334	G7N9R6,Uncharacterized protein	-	-	-	-	-	-
COL1A1	27.2557	25.7673	22.4576	19.8993	13.4295	9.28599	0.727958	7.57316	12.4762	0.00691161	0.11532	H2QDE6,Collagen type I alpha 1	XP_001169409.1,-	PF00093,von Willebrand factor type C domain;PF01391,Collagen triple helix repeat (20 copies);PF01410,ibrillar collagen C-terminal domain	IPR008160,Collagen triple helix repeat;IPR001007,VWFC domain;IPR000885,Fibrillar collagen, C-terminal	ENOG410ZVV2,-;KOG3544,Collagens (type IV and type XIII), and related proteins	GO:0034504,biological_process,protein localization to nucleus;GO:0031012,cellular_component,extracellular matrix;GO:0005578,,;GO:0030199,biological_process,collagen fibril organization;GO:0060351,biological_process,cartilage development involved in endochondral bone morphogenesis;GO:0060325,biological_process,face morphogenesis;GO:0071260,biological_process,cellular response to mechanical stimulu…	K06236,ko04933,AGE-RAGE signaling pathway in diabetic complications;K06236,ko04974,Protein digestion and absorption;K06236,ko04611,Platelet activation;K06236,ko05146,Amoebiasis;K06236,ko04512,ECM-receptor interaction;K06236,ko04510,Focal adhesion;K06236,ko04151,PI3K-Akt signaling pathway
ELF4	1.08076	1.25163	0.985831	0.946295	0.517398	0.411448	0.72666	1.89702	8.04252	0.0205013	0.127522	G3RIH0,E74 like ETS transcription factor 4	XP_018874980.1,ETS-related transcription factor Elf-4	PF12310,Transcription factor protein N terminal;PF00178,ts-domain	IPR033070,ETS-related transcription factor Elf-4;IPR022084,Transcription factor Elf, N-terminal;IPR036390,Winged helix DNA-binding domain superfamily;IPR036388,Winged helix-like DNA-binding domain superfamily;IPR000418,Ets domain	-	GO:0001866,biological_process,NK T cell proliferation;GO:0016605,cellular_component,PML body;GO:0003700,molecular_function,DNA binding transcription factor activity;GO:0003677,molecular_function,DNA binding;GO:0000981,molecular_function,RNA polymerase II transcription factor activity, sequence-specific DNA binding;GO:0043565,molecular_function,sequence-specific DNA binding;GO:0045087,biological_p…	K09428,ko04214,Apoptosis - fly
CARNS1	0.735063	0.767078	0.705964	0.541573	0.42092	0.279934	0.72605	1.70565	13.1403	0.00600365	0.11532	A0A0D9R884,Carnosine synthase 1	-	PF13535,ATP-grasp domain	IPR031046,Carnosine synthase 1;IPR011761,ATP-grasp fold	-	GO:0047730,molecular_function,carnosine synthase activity;GO:0046872,molecular_function,metal ion binding;GO:0016887,molecular_function,ATPase activity;GO:0035499,biological_process,carnosine biosynthetic process;GO:0000166,molecular_function,nucleotide binding;GO:0005524,molecular_function,ATP binding	-
RP4-758J18.13	1.39215	1.18232	1.0221	0.82437	0.577334	0.619112	0.725734	0.536985	12.0978	0.00743083	0.11532	A0A1A9AQV2,Uncharacterized protein	-	-	-	-	-	-
C16orf96	1.95538	2.20289	1.66362	1.42839	1.16459	0.690594	0.723791	2.52839	10.8401	0.00999345	0.115554	H2RAD9,Uncharacterized protein	-	PF16043,omain of unknown function (DUF4795)	IPR032013,Protein of unknown function DUF4795	ENOG410IJ37,-;ENOG4112C1S,-	-	-
PDZK1	0.796316	0.670228	0.908644	0.683141	0.382687	0.278817	0.721914	0.637254	6.07744	0.0371195	0.156286	B2R7S7,cDNA, FLJ93585, highly similar to Homo sapiens PDZ domain containing 1	-	PF00595,PDZ domain (Also known as DHR or GLGF)	IPR036034,PDZ superfamily;IPR001478,PDZ domain	ENOG410ZYGE,-;ENOG410ITAE,-	-	-
PAMR1	2.62513	2.67848	2.32952	1.8091	1.5066	0.992619	0.72148	2.93248	16.574	0.00309967	0.11532	G3REC8,Peptidase domain containing associated with muscle regeneration 1	XP_004050994.2,inactive serine protease PAMR1 isoform X2	PF00084,Sushi repeat (SCR repeat);PF00089,Trypsin;PF00431,CUB domain;PF00008,-like domain	IPR035914,Spermadhesin, CUB domain superfamily;IPR001254,Serine proteases, trypsin domain;IPR000436,Sushi/SCR/CCP domain;IPR009003,Peptidase S1, PA clan;IPR035976,Sushi/SCR/CCP superfamily;IPR001881,EGF-like calcium-binding domain;IPR000859,CUB domain;IPR000742,EGF-like domain;IPR013032,EGF-like, conserved site;IPR001314,Peptidase S1A, chymotrypsin family	-	GO:0006508,biological_process,proteolysis;GO:0004252,molecular_function,serine-type endopeptidase activity;GO:0005509,molecular_function,calcium ion binding	-
LAMP3	0.568321	0.696924	0.411813	0.42415	0.32917	0.193556	0.72088	0.756998	6.28047	0.0347623	0.152214	B2R7Z2,cDNA, FLJ93669, highly similar to Homo sapiens lysosomal-associated membrane protein 3	-	PF01299,Lysosome-associated membrane glycoprotein (Lamp)	IPR002000,Lysosome-associated membrane glycoprotein	ENOG410XQ96,-;KOG4818,Lysosomal-associated membrane protein	GO:0005764,cellular_component,lysosome;GO:0016021,cellular_component,integral component of membrane;GO:0005765,cellular_component,lysosomal membrane;GO:0016020,cellular_component,membrane	-
RP11-66N24.7	0.862329	0.805121	0.606727	0.457569	0.273176	0.549936	0.720749	0.038292	6.00263	0.0379709	0.15742	G1RYK2,Zinc finger homeobox 2	-	PF12874,Zinc-finger of C2H2 type;PF00046,Homeobox domain	IPR013087,Zinc finger C2H2-type;IPR036236,Zinc finger C2H2 superfamily;IPR017970,Homeobox, conserved site;IPR003604,Matrin/U1-C-like, C2H2-type zinc finger;IPR027028,Zinc finger homeobox protein 2;IPR009057,Homeobox-like domain superfamily;IPR001356,Homeobox domain	KOG1146,Homeobox protein;ENOG410XVMY,-	GO:0003677,molecular_function,DNA binding;GO:0043565,molecular_function,sequence-specific DNA binding;GO:0003676,molecular_function,nucleic acid binding;GO:0046872,molecular_function,metal ion binding;GO:0006355,biological_process,regulation of transcription, DNA-templated;GO:0005634,cellular_component,nucleus;GO:0008270,molecular_function,zinc ion binding	-
RASSF4	2.51362	2.66918	2.36272	1.87468	1.38523	1.0111	0.719932	4.20674	18.3537	0.0022832	0.11532	K7C326,Ras association	-	PF00788,Ras association (RalGDS/AF-6) domain;PF16517,Novel Ras effector 1 C-terminal SARAH (Sav/Rassf/Hpo) domain	IPR000159,Ras-associating (RA) domain;IPR033614,C-terminal RASSF family;IPR029071,Ubiquitin-like domain superfamily;IPR033622,Ras association domain-containing protein 4;IPR011524,SARAH domain	KOG4239,Ras GTPase effector RASSF2;ENOG410Y2N1,-	GO:0007165,biological_process,signal transduction	-
U3	0.104616	0.0994713	0.116605	0.0517285	0.0775577	0.0497101	0.719849	0.00397788	8.50956	0.0178961	0.123177	-	-	-	-	-	-	-
P4HA2	3.99725	3.84	3.36018	3.20611	2.04706	1.12568	0.719133	4.6181	6.76903	0.0298145	0.143496	G3SJ87,Prolyl 4-hydroxylase subunit alpha 2	XP_018883160.1,-;XP_018883159.1,-	PF08336,Prolyl 4-Hydroxylase alpha-subunit, N-terminal region;PF13640,2OG-Fe(II) oxygenase superfamily	IPR013026,Tetratricopeptide repeat-containing domain;IPR019734,Tetratricopeptide repeat;IPR005123,Oxoglutarate/iron-dependent dioxygenase;IPR013547,Prolyl 4-hydroxylase alpha-subunit, N-terminal;IPR011990,Tetratricopeptide-like helical domain superfamily;IPR006620,Prolyl 4-hydroxylase, alpha subunit	-	GO:0031418,molecular_function,L-ascorbic acid binding;GO:0004656,molecular_function,procollagen-proline 4-dioxygenase activity;GO:0016705,molecular_function,oxidoreductase activity, acting on paired donors, with incorporation or reduction of molecular oxygen;GO:0019511,biological_process,peptidyl-proline hydroxylation;GO:0005783,cellular_component,endoplasmic reticulum;GO:0043231,cellular_compone…	K00472,ko00330,Arginine and proline metabolism
SSTR1	0.34979	0.2193	0.27614	0.214838	0.172226	0.0914733	0.716238	-0.0334033	5.27146	0.0487173	0.173059	G1TND0,Somatostatin receptor 1	XP_008267735.1,somatostatin receptor type 1	PF00001,7 transmembrane receptor (rhodopsin family)	IPR017452,GPCR, rhodopsin-like, 7TM;IPR001116,Somatostatin receptor 1;IPR000586,Somatostatin receptor family;IPR000276,G protein-coupled receptor, rhodopsin-like	ENOG410XRW9,-;KOG3656,FOG: 7 transmembrane receptor	GO:0004930,molecular_function,G-protein coupled receptor activity;GO:0038170,biological_process,somatostatin signaling pathway;GO:0007186,biological_process,G-protein coupled receptor signaling pathway;GO:0004871,molecular_function,signal transducer activity;GO:0004994,molecular_function,somatostatin receptor activity;GO:0007218,biological_process,neuropeptide signaling pathway;GO:1990830,biologi…	K04217,ko04080,Neuroactive ligand-receptor interaction;K04217,ko04024,cAMP signaling pathway
F7	2.98503	3.17541	3.14084	2.64269	1.60347	1.05596	0.715882	3.19271	8.33356	0.0189077	0.12433	H2Q7T8,Uncharacterized protein	-	PF00089,Trypsin;PF00008,-like domain;PF00594,Vitamin K-dependent carboxylation/gamma-carboxyglutamic (GLA) domain	IPR018114,Serine proteases, trypsin family, histidine active site;IPR001254,Serine proteases, trypsin domain;IPR033116,Serine proteases, trypsin family, serine active site;IPR033190,Coagulation factor VII;IPR009003,Peptidase S1, PA clan;IPR001881,EGF-like calcium-binding domain;IPR000152,EGF-type aspartate/asparagine hydroxylation site;IPR000742,EGF-like domain;IPR013032,EGF-like, conserved site;…	COG5640,Secreted trypsin-like serine protease;ENOG410IIMB,-	GO:0006508,biological_process,proteolysis;GO:0016787,molecular_function,hydrolase activity;GO:0007596,biological_process,blood coagulation;GO:0005509,molecular_function,calcium ion binding;GO:0004252,molecular_function,serine-type endopeptidase activity;GO:0005576,cellular_component,extracellular region;GO:0008236,molecular_function,serine-type peptidase activity;GO:0008233,molecular_function,pep…	-
SPON2	0.685073	0.645	0.552279	0.422632	0.42012	0.224763	0.711183	1.56843	10.1299	0.0118554	0.116318	H2QP32,Spondin 2, extracellular matrix protein	XP_016808203.1,-;XP_009445472.1,-	PF06468,Spondin_N;PF00090,Thrombospondin type 1 domain	IPR000884,Thrombospondin type-1 (TSP1) repeat;IPR009465,Spondin, N-terminal;IPR038678,Spondin, N-terminal domain superfamily;IPR036383,Thrombospondin type-1 (TSP1) repeat superfamily	ENOG410XX1S,-;ENOG410IR0P,-	GO:0005578,,	-
GPR153	2.54365	2.40584	2.36797	1.96773	1.35397	0.854668	0.711086	2.95493	9.95999	0.0123633	0.116747	A0A0I9QQ03,G protein-coupled receptor 153	XP_011539736.1,-;XP_016856739.1,-;NP_997253.2,probable G-protein coupled receptor 153	PF00001,7 transmembrane receptor (rhodopsin family)	IPR022347,G protein-coupled receptor 153/162;IPR022335,G protein-coupled receptor 153;IPR017452,GPCR, rhodopsin-like, 7TM;IPR000276,G protein-coupled receptor, rhodopsin-like	-	GO:0004930,molecular_function,G-protein coupled receptor activity;GO:0007186,biological_process,G-protein coupled receptor signaling pathway;GO:0016021,cellular_component,integral component of membrane;GO:0016020,cellular_component,membrane	-
DACT2	0.717246	0.751116	0.547653	0.515805	0.356935	0.275377	0.709636	1.16456	9.80232	0.012859	0.117193	G3RXL6,Dishevelled binding antagonist of beta catenin 2	XP_018884219.1,dapper homolog 2 isoform X1	PF15268,apper	IPR024843,Dapper;IPR024853,Dact2	-	-	-
PTGIS	4.75812	4.99285	4.10026	3.49495	2.48916	1.92671	0.706926	4.32251	17.4137	0.00267592	0.11532	Q6LEN2,Prostacyclin synthase	-	PF00067,Cytochrome P450	IPR001128,Cytochrome P450;IPR002403,Cytochrome P450, E-class, group IV;IPR024204,Cytochrome P450, cholesterol 7-alpha-monooxygenase-type;IPR036396,Cytochrome P450 superfamily;IPR027286,Prostacyclin synthase	KOG0684,Cytochrome P450;COG2124,Cytochrome P450	GO:0006631,biological_process,fatty acid metabolic process;GO:0006629,biological_process,lipid metabolic process;GO:0001516,biological_process,prostaglandin biosynthetic process;GO:0008116,molecular_function,prostaglandin-I synthase activity;GO:0016705,molecular_function,oxidoreductase activity, acting on paired donors, with incorporation or reduction of molecular oxygen;GO:0005506,molecular_func…	-
SRCIN1	0.940533	0.867345	0.882546	0.700671	0.514791	0.324871	0.705017	3.02732	11.2859	0.00900841	0.115554	A0A087X165,SRC kinase-signaling inhibitor 1	-	PF03915,Actin interacting protein 3	IPR026727,SRC kinase signalling inhibitor 1;IPR022782,Actin interacting protein 3-like, C-terminal	ENOG410IHFG,-;ENOG410XTBA,-	GO:0030334,biological_process,regulation of cell migration;GO:0034446,biological_process,substrate adhesion-dependent cell spreading;GO:0061001,biological_process,regulation of dendritic spine morphogenesis	-
FAM167A	0.777544	0.734814	0.648034	0.598095	0.327221	0.312242	0.704818	1.51338	9.50406	0.0138662	0.118259	G3RJ13,Family with sequence similarity 167 member A	XP_004046693.1,protein FAM167A isoform X1	PF11652,AM167	IPR024280,FAM167	-	-	-
ZNF467	1.09015	1.11459	0.981482	0.990373	0.484966	0.356378	0.704772	1.19819	5.36457	0.0471641	0.171387	H2QVK9,Uncharacterized protein	XP_003318920.1,zinc finger protein 467 isoform X1;XP_016800833.1,-;XP_016813870.1,-	PF00096,Zinc finger, C2H2 type;PF13912,C2H2-type zinc finger	IPR013087,Zinc finger C2H2-type;IPR036236,Zinc finger C2H2 superfamily	KOG1721,FOG: Zn-finger;COG5048,FOG: Zn-finger	GO:0003676,molecular_function,nucleic acid binding	-
SCNN1G	5.10954	5.27671	4.21042	4.52895	2.40772	1.48323	0.703522	3.73116	5.31599	0.0479666	0.17236	A5X2V1,Amiloride-sensitive sodium channel gamma-subunit	NP_001030.2,amiloride-sensitive sodium channel subunit gamma	PF00858,Amiloride-sensitive sodium channel	IPR020903,Epithelial sodium channel, conserved site;IPR004724,Epithelial sodium channel, chordates;IPR001873,Epithelial sodium channel	KOG4294,Non voltage-gated ion channels (DEG/ENaC family);ENOG410ZNFK,-	GO:0050699,molecular_function,WW domain binding;GO:0006814,biological_process,sodium ion transport;GO:0009897,cellular_component,external side of plasma membrane;GO:0034706,cellular_component,sodium channel complex;GO:0005272,molecular_function,sodium channel activity;GO:0015280,molecular_function,ligand-gated sodium channel activity;GO:0006811,biological_process,ion transport;GO:0035725,biologic…	K04827,ko04742,Taste transduction;K04827,ko04960,Aldosterone-regulated sodium reabsorption
MUC16	0.0516915	0.0587806	0.0558103	0.0490073	0.0235639	0.022947	0.70213	0.944774	6.74514	0.0300351	0.144083	G3S1E5,Uncharacterized protein	-	-	-	-	-	-
SYT7	4.83367	4.21381	4.15147	3.65145	2.31871	1.62088	0.701849	4.34848	10.17	0.0117393	0.116113	A0A096MPA7,Synaptotagmin 7	XP_009184140.1,synaptotagmin-7 isoform X1	PF00168,C2 domain	IPR000008,C2 domain;IPR001565,Synaptotagmin;IPR037741,Synaptotagmin 7, C2B domain;IPR037732,Synaptotagmin 7, C2A domain;IPR035892,C2 domain superfamily	-	GO:0000149,molecular_function,SNARE binding;GO:0014059,biological_process,regulation of dopamine secretion;GO:0001778,biological_process,plasma membrane repair;GO:0042734,cellular_component,presynaptic membrane;GO:0090119,biological_process,vesicle-mediated cholesterol transport;GO:0006909,biological_process,phagocytosis;GO:0005516,molecular_function,calmodulin binding;GO:0032009,cellular_compone…	-
RP11-9M16.2	16.6679	18.7354	14.9109	12.4161	11.4559	4.9053	0.70134	1.19829	5.94072	0.0388205	0.1587	-	-	-	-	-	-	-
FOXL2NB	0.448337	0.473136	0.425248	0.327905	0.235313	0.206461	0.70121	0.706219	12.7589	0.00643747	0.11532	G3RXM0,FOXL2 neighbor	-	-	-	-	-	-
CLIP3	24.6843	24.0453	20.371	17.601	13.2464	8.83663	0.700653	6.07646	13.9547	0.00508301	0.11532	H2NYJ4,CAP-Gly domain-containing linker protein 3	XP_009230747.1,-	PF12796,Ankyrin repeats (3 copies);PF01302,CAP-Gly domain	IPR020683,Ankyrin repeat-containing domain;IPR036859,CAP Gly-rich domain superfamily;IPR036770,Ankyrin repeat-containing domain superfamily;IPR002110,Ankyrin repeat;IPR000938,CAP Gly-rich domain	KOG4568,Cytoskeleton-associated protein and related proteins;COG5244,Dynactin complex subunit involved in mitotic spindle partitioning in anaphase B	GO:0072321,biological_process,chaperone-mediated protein transport;GO:0045121,cellular_component,membrane raft;GO:0031901,cellular_component,early endosome membrane;GO:1903078,biological_process,positive regulation of protein localization to plasma membrane;GO:0035594,molecular_function,ganglioside binding;GO:0018230,biological_process,peptidyl-L-cysteine S-palmitoylation;GO:0055038,cellular_comp…	-
HERPUD1	1.86613	1.7546	1.94986	1.34101	1.17232	0.67982	0.699809	2.90267	12.3577	0.00709097	0.11532	K7BGN9,Homocysteine-inducible, endoplasmic reticulum stress-inducible, ubiquitin-like domain member 1	-	PF00240,Ubiquitin family	IPR000626,Ubiquitin domain;IPR029071,Ubiquitin-like domain superfamily	ENOG410ZJAF,-;KOG4583,Membrane-associated ER protein involved in stress response (contains ubiquitin-like domain)	GO:0030968,biological_process,endoplasmic reticulum unfolded protein response;GO:0006511,biological_process,ubiquitin-dependent protein catabolic process;GO:0005789,cellular_component,endoplasmic reticulum membrane;GO:1902235,biological_process,regulation of endoplasmic reticulum stress-induced intrinsic apoptotic signaling pathway;GO:0044325,molecular_function,ion channel binding;GO:1903071,biol…	-
OVGP1	0.604134	0.620533	0.4447	0.459635	0.266414	0.232635	0.699603	0.20168	6.50693	0.0321895	0.147741	B2RA77,cDNA, FLJ94743, highly similar to Homo sapiens oviductal glycoprotein 1, 120kDa	-	PF00704,lycosyl hydrolases family 18	IPR017853,Glycoside hydrolase superfamily;IPR029070,Chitinase insertion domain superfamily;IPR011583,Chitinase II;IPR001223,Glycoside hydrolase family 18, catalytic domain	COG3325,Chitinase;KOG2806,Chitinase	GO:0005975,biological_process,carbohydrate metabolic process;GO:0008061,molecular_function,chitin binding	-
ZNF192P1	1.17095	1.17477	1.22813	0.924907	0.666183	0.458745	0.699119	1.25503	10.3579	0.0111768	0.115654	H9FMX5,Zinc finger protein 389	-	PF00096,Zinc finger, C2H2 type	IPR013087,Zinc finger C2H2-type;IPR036236,Zinc finger C2H2 superfamily	-	GO:0003676,molecular_function,nucleic acid binding	-
IL11RA	0.763083	0.645381	0.426951	0.499383	0.346388	0.209731	0.69899	1.0543	5.28444	0.048497	0.172804	Q5VZ79,HCG2011440, isoform CRA_a	NP_001136256.1,interleukin-11 receptor subunit alpha precursor	-	IPR003961,Fibronectin type III;IPR036116,Fibronectin type III superfamily;IPR036179,Immunoglobulin-like domain superfamily;IPR013783,Immunoglobulin-like fold;IPR003530,Long hematopoietin receptor, soluble alpha chain, conserved site;IPR003599,Immunoglobulin subtype;IPR007110,Immunoglobulin-like domain	ENOG4111N1H,-;ENOG410IJ7D,-	GO:0007566,biological_process,embryo implantation;GO:0004896,molecular_function,cytokine receptor activity;GO:0019221,biological_process,cytokine-mediated signaling pathway;GO:0016021,cellular_component,integral component of membrane;GO:0016020,cellular_component,membrane	K05056,ko04060,Cytokine-cytokine receptor interaction;K05056,ko04630,Jak-STAT signaling pathway;K05056,ko04640,Hematopoietic cell lineage
IRX4	0.395967	0.324757	0.437121	0.284801	0.193363	0.184227	0.69837	-0.183946	8.05295	0.0203107	0.127103	A0A096NEE5,Iroquois homeobox 4	-	PF05920,Homeobox KN domain	IPR017970,Homeobox, conserved site;IPR008422,Homeobox KN domain;IPR001356,Homeobox domain;IPR009057,Homeobox-like domain superfamily;IPR003893,Iroquois-class homeodomain protein	-	GO:0006355,biological_process,regulation of transcription, DNA-templated;GO:0043565,molecular_function,sequence-specific DNA binding;GO:0003677,molecular_function,DNA binding;GO:0007507,biological_process,heart development;GO:0005634,cellular_component,nucleus	-
SYN3	4.64021	4.52892	4.12297	3.58717	2.39706	1.67139	0.698316	4.23128	11.6543	0.0082842	0.115554	A0A024R1I8,Synapsin III, isoform CRA_f	NP_003481.3,synapsin-3 isoform IIIa;XP_016884449.1,-;XP_016884451.1,-;XP_011528707.1,-;XP_016884450.1,-;XP_011528708.1,-;XP_011528709.1,-;XP_011528710.1,-;XP_016884452.1,-	PF02078,Synapsin, N-terminal domain;PF02750,Synapsin, ATP binding domain;PF10581,Synapsin N-terminal	IPR028712,Synapsin-3;IPR001359,Synapsin;IPR019735,Synapsin, conserved site;IPR019736,Synapsin, phosphorylation site;IPR013815,ATP-grasp fold, subdomain 1;IPR020898,Synapsin, ATP-binding domain;IPR020897,Synapsin, pre-ATP-grasp domain;IPR016185,Pre-ATP-grasp domain superfamily	ENOG410XQH5,-;KOG3895,Synaptic vesicle protein Synapsin	GO:0007269,biological_process,neurotransmitter secretion;GO:0014069,cellular_component,postsynaptic density;GO:0030672,cellular_component,synaptic vesicle membrane;GO:0008021,cellular_component,synaptic vesicle;GO:0045202,cellular_component,synapse;GO:0005524,molecular_function,ATP binding	-
KCNQ1	0.659027	0.697627	0.578674	0.510445	0.400674	0.201831	0.69592	1.02407	6.36343	0.0338535	0.150336	G3RC31,Potassium voltage-gated channel subfamily Q member 1	XP_004050493.1,potassium voltage-gated channel subfamily KQT member 1 isoform X1	PF00520,Ion transport protein;PF03520,KCNQ voltage-gated potassium channel	IPR005821,Ion transport domain;IPR013821,Potassium channel, voltage dependent, KCNQ, C-terminal;IPR003937,Potassium channel, voltage dependent, KCNQ;IPR028325,Voltage-gated potassium channel;IPR005827,Potassium channel, voltage dependent, KCNQ1	-	GO:0034236,molecular_function,protein kinase A catalytic subunit binding;GO:0005770,cellular_component,late endosome;GO:0015271,molecular_function,outward rectifier potassium channel activity;GO:0034702,cellular_component,ion channel complex;GO:0006813,biological_process,potassium ion transport;GO:0005783,cellular_component,endoplasmic reticulum;GO:0086009,biological_process,membrane repolarizati…	K04926,ko05110,Vibrio cholerae infection;K04926,ko04974,Protein digestion and absorption;K04926,ko04725,Cholinergic synapse;K04926,ko04972,Pancreatic secretion;K04926,ko04261,Adrenergic signaling in cardiomyocytes;K04926,ko04971,Gastric acid secretion
TMEM37	1.57526	1.39602	2.09572	1.21436	0.828153	0.86392	0.695663	1.60847	11.5938	0.00839797	0.115554	E7EMC0,Voltage-dependent calcium channel gamma-like subunit	XP_011508961.1,voltage-dependent calcium channel gamma-like subunit isoform X1	PF15108,Voltage-dependent calcium channel gamma-like subunit protein family	IPR029372,Voltage-dependent calcium channel gamma-like subunit	ENOG410IE8N,-;ENOG4111WUN,-	GO:0005262,molecular_function,calcium channel activity;GO:0005244,molecular_function,voltage-gated ion channel activity;GO:0016020,cellular_component,membrane;GO:0034220,biological_process,ion transmembrane transport;GO:0016021,cellular_component,integral component of membrane;GO:0070588,biological_process,calcium ion transmembrane transport	-
ERFE	0.447725	0.535131	0.568606	0.444654	0.281324	0.167182	0.695247	0.55911	5.42468	0.0461944	0.170347	H2RHA7,Uncharacterized protein	XP_009442932.2,erythroferrone isoform X4	-	IPR008983,Tumour necrosis factor-like domain superfamily;IPR001073,C1q domain	ENOG410YGMD,-;ENOG410IJ2E,-	GO:2000193,biological_process,positive regulation of fatty acid transport;GO:0019217,biological_process,regulation of fatty acid metabolic process;GO:0042803,molecular_function,protein homodimerization activity;GO:0010469,biological_process,regulation of signaling receptor activity;GO:0005623,cellular_component,cell;GO:0006879,biological_process,cellular iron ion homeostasis;GO:0005179,molecular_…	-
NID1	5.4215	5.20608	4.6923	3.67849	2.90132	2.23506	0.693725	4.54442	24.5673	0.000908352	0.11532	H2Q1E0,Nidogen 1	XP_001156001.1,nidogen-1	PF12662,Complement Clr-like EGF-like;PF00058,Low-density lipoprotein receptor repeat class B;PF06119,Nidogen-like;PF14670,Coagulation Factor Xa inhibitory site;PF00086,Thyroglobulin type-1 repeat;PF12947,domain;PF07645,Calcium-binding EGF domain;PF07474,2F domain	IPR024731,EGF domain;IPR018097,EGF-like calcium-binding, conserved site;IPR000033,LDLR class B repeat;IPR006605,G2 nidogen/fibulin G2F;IPR009017,Green fluorescent protein;IPR003886,NIDO domain;IPR009030,Growth factor receptor cysteine-rich domain superfamily;IPR011042,Six-bladed beta-propeller, TolB-like;IPR001881,EGF-like calcium-binding domain;IPR026823,Complement Clr-like EGF domain;IPR000152,…	KOG1214,Nidogen and related basement membrane protein proteins;ENOG410XR8N,-	GO:0010811,biological_process,positive regulation of cell-substrate adhesion;GO:0043237,molecular_function,laminin-1 binding;GO:0005578,,;GO:0043236,molecular_function,laminin binding;GO:0007160,biological_process,cell-matrix adhesion;GO:0031012,cellular_component,extracellular matrix;GO:0005518,molecular_function,collagen binding;GO:0043394,molecular_function,proteoglycan binding;GO:0005509,mole…	-
CTD-2012K14.4	113.08	98.1641	86.0867	82.4295	57.7825	31.8098	0.693674	3.99987	7.10473	0.0269189	0.139536	G1QXS2,RHO family interacting cell polarization regulator 1	-	PF13646,HEAT repeats;PF15903,ilopodia upregulated, FAM65	IPR011989,Armadillo-like helical;IPR026136,RIPOR family member 3;IPR031780,FAM65, N-terminal;IPR016024,Armadillo-type fold	ENOG410IGQR,-;ENOG410ZI73,-	-	-
CTD-2012K14.3	61.3358	56.5598	46.9025	43.6693	30.7798	20.7664	0.692407	3.84834	10.7487	0.0102115	0.115554	G1QXS2,RHO family interacting cell polarization regulator 1	-	PF13646,HEAT repeats;PF15903,ilopodia upregulated, FAM65	IPR011989,Armadillo-like helical;IPR026136,RIPOR family member 3;IPR031780,FAM65, N-terminal;IPR016024,Armadillo-type fold	ENOG410IGQR,-;ENOG410ZI73,-	-	-
NBR2	2.30638	2.31297	2.22096	1.61659	1.30512	1.01219	0.692159	1.91143	19.1444	0.00197587	0.11532	H2R7W3,Uncharacterized protein	-	PF15840,ADP-ribosylation factor-like protein 17	IPR031687,ADP-ribosylation factor-like protein 17, C-terminal	COG1100,GTPase SAR1 and related small G proteins;KOG0070,GTP-binding ADP-ribosylation factor Arf1	-	-
RP11-77K12.5	1.51811	1.51864	1.51825	1.1664	0.95848	0.492281	0.692104	0.0266251	6.04003	0.0374044	0.156609	H2RAT2,Uncharacterized protein	-	PF10149,Transmembrane protein 231	IPR019306,Transmembrane protein 231	KOG4838,Uncharacterized conserved protein;ENOG410XQ0K,-	GO:0060170,cellular_component,ciliary membrane;GO:0032880,biological_process,regulation of protein localization;GO:0035869,cellular_component,ciliary transition zone;GO:0043010,biological_process,camera-type eye development;GO:0007224,biological_process,smoothened signaling pathway;GO:0060563,biological_process,neuroepithelial cell differentiation;GO:0001701,biological_process,in utero embryonic …	-
CCDC144NL	0.948524	1.11262	1.21243	0.788032	0.536175	0.557987	0.691965	1.56397	14.9314	0.00414686	0.11532	H2QCF8,Coiled-coil domain containing 144 family, N-terminal like	-	-	-	ENOG4111BDS,-;ENOG410JA18,-	-	-
KDM6B	6.85411	6.17567	5.32712	5.03529	3.36709	2.228	0.691561	5.11259	9.58196	0.0135939	0.118035	D3DTQ7,HCG2036579, isoform CRA_b	-	PF02373,JmjC domain, hydroxylase	IPR029518,Lysine-specific demethylase 6B;IPR003347,JmjC domain	KOG1246,DNA-binding protein jumonji/RBP2/SMCY, contains JmjC domain;KOG1124,FOG: TPR repeat;ENOG410XR9J,-	GO:0071557,biological_process,histone H3-K27 demethylation;GO:0005634,cellular_component,nucleus;GO:0046872,molecular_function,metal ion binding;GO:0071558,molecular_function,histone demethylase activity (H3-K27 specific)	-
DNMBP	9.32485	8.84517	8.25981	7.08153	4.87606	3.34882	0.690676	5.85963	12.2372	0.00727944	0.11532	K7DM01,Dynamin binding protein	-	PF07653,Variant SH3 domain;PF00621,RhoGEF domain;PF14604,Variant SH3 domain;PF00018,SH3 domain;PF03114,BAR domain	IPR035820,Dynamin-binding protein, first C-terminal SH3 domain;IPR035818,Dynamin-binding protein, second N-terminal SH3 domain;IPR004148,BAR domain;IPR035817,Dynamin-binding protein, first N-terminal SH3 domain;IPR001331,Guanine-nucleotide dissociation stimulator, CDC24, conserved site;IPR027267,AH/BAR domain superfamily;IPR000219,Dbl homology (DH) domain;IPR035469,Dynamin-binding protein;IPR0358…	-	GO:0035556,biological_process,intracellular signal transduction;GO:0005737,cellular_component,cytoplasm;GO:0005085,molecular_function,guanyl-nucleotide exchange factor activity;GO:0065009,biological_process,regulation of molecular function;GO:0035023,biological_process,regulation of Rho protein signal transduction;GO:0005089,molecular_function,Rho guanyl-nucleotide exchange factor activity	-
SCUBE2	0.191148	0.269262	0.300724	0.183251	0.14352	0.110685	0.689377	0.522745	7.7712	0.0220052	0.130691	H2Q357,Uncharacterized protein	XP_016775835.1,signal peptide, CUB and EGF-like domain-containing protein 2 isoform X4	PF12947,domain;PF00431,CUB domain;PF07699,Putative ephrin-receptor like;PF12662,Complement Clr-like EGF-like;PF14670,Coagulation Factor Xa inhibitory site	IPR024731,EGF domain;IPR035914,Spermadhesin, CUB domain superfamily;IPR018097,EGF-like calcium-binding, conserved site;IPR009030,Growth factor receptor cysteine-rich domain superfamily;IPR001881,EGF-like calcium-binding domain;IPR000859,CUB domain;IPR000152,EGF-type aspartate/asparagine hydroxylation site;IPR000742,EGF-like domain;IPR013032,EGF-like, conserved site;IPR011641,Tyrosine-protein kina…	ENOG411030G,-;ENOG410IR7D,-	GO:0030154,biological_process,cell differentiation;GO:0009986,cellular_component,cell surface;GO:0005615,cellular_component,extracellular space;GO:0007165,biological_process,signal transduction;GO:0005509,molecular_function,calcium ion binding	-
AHNAK	4.60416	4.36142	4.39617	3.86463	2.35972	1.54527	0.68935	6.07815	8.16259	0.0198243	0.12568	H2QPH0,Uncharacterized protein	XP_003313140.1,-;XP_016776545.1,-;XP_003313139.1,neuroblast differentiation-associated protein AHNAK isoform X1;XP_003313141.1,-	-	IPR036034,PDZ superfamily;IPR001478,PDZ domain	ENOG410XQS3,-;ENOG410IGIF,-	GO:0045121,cellular_component,membrane raft;GO:0070062,cellular_component,extracellular exosome;GO:1901385,biological_process,regulation of voltage-gated calcium channel activity;GO:0015629,cellular_component,actin cytoskeleton;GO:0045296,molecular_function,cadherin binding;GO:0044291,cellular_component,cell-cell contact zone;GO:0097493,molecular_function,structural molecule activity conferring e…	-
TEKT3	0.780161	0.913161	0.613694	0.556598	0.5189	0.252984	0.689294	0.681684	5.8977	0.0393758	0.159109	Q53EV5,Tektin 3 variant	-	PF03148,Tektin family	IPR000435,Tektin	ENOG410XSCN,-;KOG2685,Cystoskeletal protein Tektin	-	-
TBX6	2.77306	2.81708	2.87337	2.24224	1.86862	0.796527	0.68769	2.79455	5.8854	0.0395365	0.159159	H2QAW6,Uncharacterized protein	-	PF00907,T-box	IPR001699,Transcription factor, T-box;IPR018186,Transcription factor, T-box, conserved site;IPR008967,p53-like transcription factor, DNA-binding;IPR002070,Transcription factor, Brachyury;IPR036960,T-box superfamily	KOG3585,TBX2 and related T-box transcription factors;ENOG410XSTS,-	GO:0001708,biological_process,cell fate specification;GO:0006355,biological_process,regulation of transcription, DNA-templated;GO:0010977,biological_process,negative regulation of neuron projection development;GO:0003677,molecular_function,DNA binding;GO:0014043,biological_process,negative regulation of neuron maturation;GO:0003700,molecular_function,DNA binding transcription factor activity;GO:0…	-
AC002116.7	17.2409	16.5226	14.2719	12.0919	9.91954	5.79235	0.687277	3.01187	10.5529	0.0106993	0.115554	A0A060WNL2,Uncharacterized protein	-	PF12796,Ankyrin repeats (3 copies);PF01302,CAP-Gly domain	IPR020683,Ankyrin repeat-containing domain;IPR036859,CAP Gly-rich domain superfamily;IPR036770,Ankyrin repeat-containing domain superfamily;IPR002110,Ankyrin repeat;IPR000938,CAP Gly-rich domain	-	-	-
ZFYVE28	0.28829	0.308	0.264957	0.234193	0.155172	0.109405	0.687004	1.13387	8.43256	0.0184011	0.12392	K7D9W0,Zinc finger, FYVE domain containing 28	XP_016806643.1,lateral signaling target protein 2 homolog isoform X6	PF01363,YVE zinc finger	IPR017455,Zinc finger, FYVE-related;IPR000306,FYVE zinc finger;IPR011011,Zinc finger, FYVE/PHD-type;IPR013083,Zinc finger, RING/FYVE/PHD-type	KOG1819,FYVE finger-containing proteins;ENOG410XNYQ,-	GO:0007175,biological_process,negative regulation of epidermal growth factor-activated receptor activity;GO:0046872,molecular_function,metal ion binding;GO:0042059,biological_process,negative regulation of epidermal growth factor receptor signaling pathway;GO:0032266,molecular_function,phosphatidylinositol-3-phosphate binding;GO:0005829,cellular_component,cytosol;GO:0031901,cellular_component,ear…	-
EXOC3L2	1.16497	1.12157	0.830294	0.913522	0.494421	0.402952	0.686682	1.28939	6.27472	0.0348266	0.152229	A0A1C7CYX0,Exocyst complex component 3-like protein 2	-	PF06046,xocyst complex component Sec6	IPR010326,Exocyst complex component EXOC3/Sec6	-	GO:0000145,cellular_component,exocyst;GO:0006887,biological_process,exocytosis	-
PNMA5	1.19783	1.03513	1.12946	0.914904	0.661518	0.374713	0.6853	1.60797	7.27614	0.025576	0.138018	G3QEE0,Paraneoplastic Ma antigen family member 5	XP_004065111.1,paraneoplastic antigen-like protein 5;XP_018874776.1,-	PF14893,PNMA	IPR026523,Paraneoplastic antigen Ma;IPR026527,Paraneoplastic antigen-like protein 5	-	GO:0042802,molecular_function,identical protein binding	-
BEST2	0.888303	0.753816	0.50426	0.440195	0.4167	0.380109	0.684992	0.60446	8.57725	0.0175698	0.122581	H2QFG7,Bestrophin	XP_512414.2,bestrophin-2	PF01062,Bestrophin, RFP-TM, chloride channel	IPR000615,Bestrophin;IPR021134,Bestrophin/UPF0187	KOG3547,Bestrophin (Best vitelliform macular dystrophy-associated protein);ENOG410XS3J,-	GO:1902476,biological_process,chloride transmembrane transport;GO:0006821,biological_process,chloride transport;GO:0034707,cellular_component,chloride channel complex;GO:0005254,molecular_function,chloride channel activity;GO:0006811,biological_process,ion transport;GO:0005886,cellular_component,plasma membrane;GO:0016020,cellular_component,membrane;GO:0016021,cellular_component,integral componen…	K13879,ko04970,Salivary secretion
LYNX1	2.51182	2.33494	2.25607	2.16418	1.248	0.736443	0.68396	3.48466	5.69532	0.0421266	0.162909	G3RFI8,Uncharacterized protein	XP_004047640.1,ly-6/neurotoxin-like protein 1	PF00021,u-PAR/Ly-6 domain	IPR016054,Ly-6 antigen/uPA receptor-like	-	-	-
CNTFR	2.0145	1.60101	1.55205	1.46179	0.912383	0.632774	0.683231	1.52687	7.13905	0.0266431	0.139246	G3QUF2,Ciliary neurotrophic factor receptor	XP_004048005.1,-;XP_018889672.1,-;XP_004048004.1,-	PF00041,ibronectin type III domain	IPR003961,Fibronectin type III;IPR036116,Fibronectin type III superfamily;IPR036179,Immunoglobulin-like domain superfamily;IPR013783,Immunoglobulin-like fold;IPR003530,Long hematopoietin receptor, soluble alpha chain, conserved site;IPR003599,Immunoglobulin subtype;IPR003598,Immunoglobulin subtype 2;IPR007110,Immunoglobulin-like domain	-	GO:0016324,cellular_component,apical plasma membrane;GO:0019955,molecular_function,cytokine binding;GO:0007548,biological_process,sex differentiation;GO:0070110,cellular_component,ciliary neurotrophic factor receptor complex;GO:0003360,biological_process,brainstem development;GO:0005102,molecular_function,signaling receptor binding;GO:0043524,biological_process,negative regulation of neuron apopt…	K05059,ko04630,Jak-STAT signaling pathway;K05059,ko04060,Cytokine-cytokine receptor interaction
SPOCK2	2.13763	1.99052	2.04019	1.86752	1.08994	0.648317	0.682337	3.40353	5.89622	0.0393951	0.159132	A8K8G3,cDNA FLJ77237, highly similar to Homo sapiens sparc/osteonectin, cwcv and kazal-like domains proteoglycan	-	PF10591,Secreted protein acidic and rich in cysteine Ca binding region;PF07648,Kazal-type serine protease inhibitor domain;PF00086,Thyroglobulin type-1 repeat	IPR000716,Thyroglobulin type-1;IPR002350,Kazal domain;IPR019577,SPARC/Testican, calcium-binding domain;IPR036058,Kazal domain superfamily;IPR036857,Thyroglobulin type-1 superfamily;IPR011992,EF-hand domain pair	ENOG410Y6A8,-;KOG3555,Ca2+-binding proteoglycan Testican	GO:0005578,,;GO:0007165,biological_process,signal transduction;GO:0005509,molecular_function,calcium ion binding	-
WNT9A	0.341718	0.617399	0.373338	0.346646	0.203852	0.221618	0.681795	0.497988	5.43149	0.0460861	0.170113	H2Q194,Protein Wnt	XP_525081.2,-	PF00110,wnt family	IPR013303,Wnt-9a protein;IPR018161,Wnt protein, conserved site;IPR005817,Wnt	KOG3913,Wnt family of developmental regulators;ENOG410XQZ1,-	GO:0005578,,;GO:0061037,biological_process,negative regulation of cartilage development;GO:0016055,biological_process,Wnt signaling pathway;GO:0005102,molecular_function,signaling receptor binding;GO:0005109,molecular_function,frizzled binding;GO:0030182,biological_process,neuron differentiation;GO:0005615,cellular_component,extracellular space;GO:0010469,biological_process,regulation of signalin…	-
RP11-104H15.7	10.4349	8.66149	8.58739	7.19954	5.30712	3.59657	0.681623	3.83445	12.1875	0.00735904	0.11532	S7NDQ4,Fibroblast growth factor	-	PF00167,ibroblast growth factor	IPR028253,Fibroblast growth factor 11;IPR008996,Cytokine IL1/FGF;IPR002209,Fibroblast growth factor family	-	GO:0008083,molecular_function,growth factor activity;GO:0010469,biological_process,regulation of signaling receptor activity;GO:0005576,cellular_component,extracellular region	-
AC104655.3	1.39289	1.74343	1.11667	0.854531	1.05126	0.545123	0.680239	0.209091	5.90767	0.0391216	0.158968	-	-	-	-	-	-	-
EML2-AS1	3.58076	3.99278	3.84136	2.79262	2.48623	1.34883	0.679732	1.89152	9.31776	0.0145452	0.119482	M3X7H8,Echinoderm microtubule associated protein like 2	XP_011288105.1,echinoderm microtubule-associated protein-like 2 isoform X4	PF03451,HELP motif;PF00400,WD domain, G-beta repeat	IPR005108,HELP;IPR011047,Quinoprotein alcohol dehydrogenase-like superfamily;IPR015943,WD40/YVTN repeat-like-containing domain superfamily;IPR001680,WD40 repeat;IPR017986,WD40-repeat-containing domain	KOG2106,Uncharacterized conserved protein, contains HELP and WD40 domains;ENOG410XNTQ,-	GO:0015630,cellular_component,microtubule cytoskeleton;GO:0008017,molecular_function,microtubule binding	-
RP11-413H22.2	2.27308	2.06888	2.51138	1.65319	1.144	1.17362	0.679482	0.0223168	9.38818	0.0141755	0.118948	A0A151MSQ7,E3 ubiquitin-protein ligase AMFR	-	PF02845,CUE domain;PF13639,Ring finger domain	IPR003892,Ubiquitin system component Cue;IPR001841,Zinc finger, RING-type;IPR013083,Zinc finger, RING/FYVE/PHD-type	-	GO:0016874,molecular_function,ligase activity;GO:0016021,cellular_component,integral component of membrane;GO:0016020,cellular_component,membrane	-
ARHGAP9	1.77707	1.75607	1.8246	1.49585	1.00994	0.622229	0.679071	2.84671	8.27496	0.0192158	0.124796	J3KPQ4,Rho GTPase activating protein 9, isoform CRA_a	NP_001306779.1,rho GTPase-activating protein 9 isoform 4	PF00018,SH3 domain;PF00620,RhoGAP domain;PF00169,PH domain	IPR001202,WW domain;IPR001849,Pleckstrin homology domain;IPR011993,PH-like domain superfamily;IPR036028,SH3-like domain superfamily;IPR008936,Rho GTPase activation protein;IPR001452,SH3 domain;IPR000198,Rho GTPase-activating protein domain;IPR036020,WW domain superfamily;IPR035465,Rho GTPase-activating protein 9, SH3 domain	KOG1450,Predicted Rho GTPase-activating protein;ENOG410ZP6T,-	GO:0043547,biological_process,positive regulation of GTPase activity;GO:0007165,biological_process,signal transduction;GO:0005096,molecular_function,GTPase activator activity	-
IL3RA	1.25408	1.13403	1.00569	0.831526	0.579493	0.560598	0.678287	0.634385	11.3477	0.00879917	0.115554	K7AQ82,Interleukin 3 receptor, alpha	-	PF09240,Interleukin-6 receptor alpha chain, binding	IPR003532,Short hematopoietin receptor, family 2, conserved site;IPR036116,Fibronectin type III superfamily;IPR015321,Type I cytokine receptor, cytokine-binding domain;IPR013783,Immunoglobulin-like fold	-	GO:0004896,molecular_function,cytokine receptor activity;GO:0019221,biological_process,cytokine-mediated signaling pathway;GO:0016021,cellular_component,integral component of membrane;GO:0016020,cellular_component,membrane	-
CCDC163P	0.593262	0.386854	0.467826	0.345659	0.278427	0.216603	0.678192	0.11151	7.47386	0.0239876	0.134333	A0A0D9SF12,Coiled-coil domain-containing 163	-	-	-	-	-	-
SLC26A10	0.396679	0.317454	0.24963	0.247631	0.130559	0.18376	0.677235	0.157123	5.93262	0.0387509	0.158668	G3SKK8,Solute carrier family 26 member 10	-	PF00916,Sulfate permease family;PF01740,STAS domain	IPR002645,STAS domain;IPR001902,SLC26A/SulP transporter;IPR030324,Solute carrier family 26 member 10;IPR011547,SLC26A/SulP transporter domain;IPR036513,STAS domain superfamily	-	GO:1902358,biological_process,sulfate transmembrane transport;GO:0055085,biological_process,transmembrane transport;GO:0008271,molecular_function,secondary active sulfate transmembrane transporter activity;GO:0008272,biological_process,sulfate transport;GO:0015116,molecular_function,sulfate transmembrane transporter activity;GO:0016020,cellular_component,membrane;GO:0016021,cellular_component,int…	-
CRIP1	1.45779	1.52727	1.41988	1.10787	0.98849	0.467975	0.676647	1.53262	6.9139	0.0285194	0.141778	F7DI11,Cysteine-rich protein 1	NP_001253775.1,-	PF00412,LIM domain	IPR001781,Zinc finger, LIM-type	ENOG4111U5J,-;ENOG410ITI6,-	GO:0003680,molecular_function,AT DNA binding;GO:0008630,biological_process,intrinsic apoptotic signaling pathway in response to DNA damage;GO:0071493,biological_process,cellular response to UV-B;GO:0010043,biological_process,response to zinc ion;GO:0071236,biological_process,cellular response to antibiotic;GO:0042277,molecular_function,peptide binding;GO:0046872,molecular_function,metal ion bindi…	-
STC2	31.09	31.4753	30.3666	26.526	18.0678	9.96043	0.675854	7.21356	6.98734	0.0278897	0.140706	Q6FHC9,STC2 protein	NP_003705.1,stanniocalcin-2 precursor	PF03298,Stanniocalcin family	IPR004978,Stanniocalcin	ENOG410XT17,-;ENOG410IIGP,-	GO:0005794,cellular_component,Golgi apparatus;GO:0033280,biological_process,response to vitamin D;GO:0046697,biological_process,decidualization;GO:0034976,biological_process,response to endoplasmic reticulum stress;GO:0006874,biological_process,cellular calcium ion homeostasis;GO:2001256,biological_process,regulation of store-operated calcium entry;GO:0005179,molecular_function,hormone activity;G…	-
CDA	3.77437	3.42329	3.14055	2.62322	2.26092	1.14232	0.67528	1.39933	7.11341	0.0268488	0.139435	H2PY87,Cytidine deaminase	XP_001161389.1,-	PF00383,Cytidine and deoxycytidylate deaminase zinc-binding region	IPR002125,Cytidine and deoxycytidylate deaminase domain;IPR006262,Cytidine deaminase, homotetrameric;IPR016192,APOBEC/CMP deaminase, zinc-binding;IPR016193,Cytidine deaminase-like	KOG0833,Cytidine deaminase;COG0295,Cytidine deaminase	GO:0016787,molecular_function,hydrolase activity;GO:0042803,molecular_function,protein homodimerization activity;GO:0003824,molecular_function,catalytic activity;GO:0046872,molecular_function,metal ion binding;GO:0009972,biological_process,cytidine deamination;GO:0051289,biological_process,protein homotetramerization;GO:0030308,biological_process,negative regulation of cell growth;GO:0001882,mole…	K01489,ko00983,Drug metabolism - other enzymes;K01489,ko00240,Pyrimidine metabolism
FBXO24	1.10209	1.0782	0.959463	0.965438	0.524473	0.351516	0.675058	1.47833	5.44468	0.0458772	0.169836	G3SD34,F-box protein 24	XP_018886463.1,F-box only protein 24 isoform X1	PF12937,-box-like;PF00415,Regulator of chromosome condensation (RCC1) repeat	IPR000408,Regulator of chromosome condensation, RCC1;IPR009091,Regulator of chromosome condensation 1/beta-lactamase-inhibitor protein II;IPR036047,F-box-like domain superfamily;IPR001810,F-box domain	-	-	-
CXCR5	1.41911	1.27541	1.21787	0.955874	0.881947	0.443329	0.674571	2.18971	8.33124	0.0189198	0.12433	A0N0R2,Burkitt lymphoma receptor 1, GTP binding protein	NP_001707.1,C-X-C chemokine receptor type 5 isoform 1	PF00001,7 transmembrane receptor (rhodopsin family)	IPR001053,CXC chemokine receptor 5;IPR017452,GPCR, rhodopsin-like, 7TM;IPR000276,G protein-coupled receptor, rhodopsin-like	ENOG410IE41,-;ENOG410YWPA,-	GO:0048535,biological_process,lymph node development;GO:0006955,biological_process,immune response;GO:0006935,biological_process,chemotaxis;GO:0016494,molecular_function,C-X-C chemokine receptor activity;GO:0009897,cellular_component,external side of plasma membrane;GO:0007186,biological_process,G-protein coupled receptor signaling pathway;GO:0004871,molecular_function,signal transducer activity;…	K04190,ko04060,Cytokine-cytokine receptor interaction;K04190,ko04062,Chemokine signaling pathway
CPXM2	2.14188	2.30904	1.99846	1.83052	1.30405	0.646846	0.674342	3.03737	5.88573	0.0395321	0.159159	K7ATB1,Carboxypeptidase X	-	PF00246,Zinc carboxypeptidase;PF00754,5/8 type C domain;PF13620,Carboxypeptidase regulatory-like domain	IPR000834,Peptidase M14, carboxypeptidase A;IPR000421,Coagulation factor 5/8 C-terminal domain;IPR034243,AEBP1/CPX, carboxypeptidase domain;IPR008979,Galactose-binding-like domain superfamily;IPR008969,Carboxypeptidase-like, regulatory domain superfamily	ENOG410XX0H,-;KOG2649,Zinc carboxypeptidase	GO:0006508,biological_process,proteolysis;GO:0004180,molecular_function,carboxypeptidase activity;GO:0004181,molecular_function,metallocarboxypeptidase activity;GO:0008270,molecular_function,zinc ion binding	-
TIE1	0.338458	0.242099	0.256906	0.17174	0.131353	0.183116	0.674259	0.587781	9.19185	0.0149169	0.119537	H2PYU7,Uncharacterized protein	XP_001173341.1,tyrosine-protein kinase receptor Tie-1 isoform X1	PF07714,Protein tyrosine kinase;PF00041,ibronectin type III domain;PF00047,Immunoglobulin domain	IPR013783,Immunoglobulin-like fold;IPR003961,Fibronectin type III;IPR001245,Serine-threonine/tyrosine-protein kinase, catalytic domain;IPR013151,Immunoglobulin;IPR036116,Fibronectin type III superfamily;IPR020635,Tyrosine-protein kinase, catalytic domain;IPR003599,Immunoglobulin subtype;IPR036179,Immunoglobulin-like domain superfamily;IPR017441,Protein kinase, ATP binding site;IPR008266,Tyrosine-…	COG0515,Serine/threonine protein kinase;KOG0200,Fibroblast/platelet-derived growth factor receptor and related receptor tyrosine kinases	GO:0016525,biological_process,negative regulation of angiogenesis;GO:0016301,molecular_function,kinase activity;GO:0045026,biological_process,plasma membrane fusion;GO:0018108,biological_process,peptidyl-tyrosine phosphorylation;GO:0030336,biological_process,negative regulation of cell migration;GO:0016740,molecular_function,transferase activity;GO:0032526,biological_process,response to retinoic …	-
SOX10	3.43224	3.45351	2.78523	2.60946	1.82078	1.22841	0.674073	3.23184	9.87821	0.0126174	0.117093	A0A024R1N6,SRY	NP_008872.1,transcription factor SOX-10	PF12444,Sox developmental protein N terminal;PF00505,HMG (high mobility group) box	IPR009071,High mobility group box domain;IPR036910,High mobility group box domain superfamily;IPR022151,Sox developmental protein N-terminal	ENOG410XT0K,-;KOG0527,HMG-box transcription factor	GO:0001755,biological_process,neural crest cell migration;GO:0003700,molecular_function,DNA binding transcription factor activity;GO:0000785,cellular_component,chromatin;GO:0003705,molecular_function,transcription factor activity, RNA polymerase II distal enhancer sequence-specific binding;GO:0048863,biological_process,stem cell differentiation;GO:0030154,biological_process,cell differentiation;G…	-
TMEM54	5.62607	5.21015	4.95919	4.46222	2.97456	1.81883	0.673848	2.55535	7.6092	0.0231975	0.133028	G3QL58,Transmembrane protein 54	XP_004025444.1,transmembrane protein 54 isoform X2	PF12304,Beta-casein like protein	IPR020977,Beta-casein-like	-	GO:0016021,cellular_component,integral component of membrane;GO:0016020,cellular_component,membrane	-
LMF1	0.613659	0.474443	0.487993	0.395025	0.301751	0.223329	0.673025	1.77746	11.721	0.00816088	0.115554	K6Z8U7,Lipase maturation factor	-	PF06762,Lipase maturation factor	IPR009613,Lipase maturation factor	ENOG410IHGU,-;ENOG410XPYW,-	GO:0005789,cellular_component,endoplasmic reticulum membrane;GO:0016021,cellular_component,integral component of membrane;GO:0005783,cellular_component,endoplasmic reticulum;GO:0016020,cellular_component,membrane	-
NDUFA4L2	2.51727	2.71499	2.38282	2.19407	1.42254	0.851282	0.67267	2.48908	6.85356	0.0290501	0.142574	G3V560,NADH dehydrogenase [ubiquinone] 1 alpha subcomplex subunit 4-like 2	-	PF06522,NADH-ubiquinone reductase complex 1 MLRQ subunit	IPR010530,NADH-ubiquinone reductase complex 1 MLRQ subunit	ENOG410XWHY,-;ENOG410J463,-	GO:0016021,cellular_component,integral component of membrane;GO:0016020,cellular_component,membrane	-
AC027682.1	18.8445	17.3663	14.4307	14.1305	9.45461	6.13819	0.672629	5.61893	8.61193	0.0175254	0.122581	A0A0A0MTL6,Rho family-interacting cell polarization regulator 1	-	PF13646,HEAT repeats;PF15903,ilopodia upregulated, FAM65	IPR011989,Armadillo-like helical;IPR026136,RIPOR family member 3;IPR031780,FAM65, N-terminal;IPR016024,Armadillo-type fold	ENOG410IGQR,-;ENOG410ZI73,-	-	-
CYP26A1	9.08271	8.03492	7.47249	6.8915	4.41433	3.12505	0.672136	4.25542	9.61306	0.0134871	0.118035	H2NB14,Cytochrome P450 family 26 subfamily A member 1	XP_002821026.1,cytochrome P450 26A1 isoform X1	PF00067,Cytochrome P450	IPR036396,Cytochrome P450 superfamily;IPR002403,Cytochrome P450, E-class, group IV;IPR001128,Cytochrome P450;IPR017972,Cytochrome P450, conserved site	KOG0157,Cytochrome P450 CYP4/CYP19/CYP26 subfamilies;COG2124,Cytochrome P450	GO:0016709,molecular_function,oxidoreductase activity, acting on paired donors, with incorporation or reduction of molecular oxygen, NAD(P)H as one donor, and incorporation of one atom of oxygen;GO:0001972,molecular_function,retinoic acid binding;GO:0016705,molecular_function,oxidoreductase activity, acting on paired donors, with incorporation or reduction of molecular oxygen;GO:0042573,biologica…	K07437,ko00830,Retinol metabolism
RP11-138P22.1	1.01588	1.27755	1.36084	0.99465	0.677515	0.464657	0.671555	1.1356	7.20584	0.0261163	0.138639	H2RE82,Uncharacterized protein	-	-	-	-	-	-
FAM65A	10.4898	9.65623	8.01299	7.85222	5.25377	3.43308	0.67151	5.62772	8.68365	0.0171899	0.122469	A0A0A0MTL6,Rho family-interacting cell polarization regulator 1	-	PF13646,HEAT repeats;PF15903,ilopodia upregulated, FAM65	IPR011989,Armadillo-like helical;IPR026136,RIPOR family member 3;IPR031780,FAM65, N-terminal;IPR016024,Armadillo-type fold	ENOG410IGQR,-;ENOG410ZI73,-	-	-
TMEM51-AS1	0.221837	0.224353	0.223423	0.178964	0.104185	0.108456	0.670597	0.354181	8.51851	0.0178525	0.123177	B3KW75,Chromosome 1 open reading frame 126, isoform CRA_a	-	-	-	-	-	-
SLC13A5	0.792492	0.738638	0.959861	0.722795	0.484311	0.257853	0.670113	2.56195	5.49639	0.0450702	0.168571	G0X6X7,Sodium-dependent citrate transporter	NP_001267083.1,solute carrier family 13 member 5	PF00939,Sodium:sulfate symporter transmembrane region	IPR031312,Sodium/sulphate symporter, conserved site;IPR001898,Solute carrier family 13	COG0471,Di- and tricarboxylate transporters;KOG1281,Na+/dicarboxylate, Na+/tricarboxylate and phosphate transporters	GO:0055085,biological_process,transmembrane transport;GO:0005215,molecular_function,transporter activity;GO:0006814,biological_process,sodium ion transport;GO:0016021,cellular_component,integral component of membrane;GO:0016020,cellular_component,membrane	-
RFPL1S	0.312988	0.273891	0.290784	0.243629	0.160244	0.110264	0.670074	0.562076	6.89317	0.0285909	0.141905	G1QXZ7,Uncharacterized protein	-	PF15227,zinc finger of C3HC4-type, RING;PF13765,SPRY-associated domain;PF11002,RFPL defining motif (RDM);PF00622,SPRY domain	IPR022723,RDM domain, Ret finger protein-like;IPR003879,Butyrophylin-like, SPRY domain;IPR001870,B30.2/SPRY domain;IPR013083,Zinc finger, RING/FYVE/PHD-type;IPR003877,SPRY domain;IPR013320,Concanavalin A-like lectin/glucanase domain superfamily;IPR037960,Ret finger protein-like, SPRY/PRY domain;IPR006574,SPRY-associated	KOG2177,Predicted E3 ubiquitin ligase;ENOG4111G04,-	GO:0046872,molecular_function,metal ion binding	-
PLXDC1	0.274259	0.283687	0.241308	0.242953	0.121861	0.105027	0.670058	0.982565	5.87606	0.039659	0.159197	G3QJN4,Plexin domain containing 1	-	-	IPR031152,Plexin domain-containing protein;IPR031153,Plexin domain-containing protein 1	-	GO:0005737,cellular_component,cytoplasm;GO:0001525,biological_process,angiogenesis;GO:0005886,cellular_component,plasma membrane;GO:0016020,cellular_component,membrane;GO:0043235,cellular_component,receptor complex;GO:0016021,cellular_component,integral component of membrane	-
LOXL1	1.77222	2.09465	1.96067	1.46817	1.18577	0.756158	0.669955	2.47817	11.5722	0.00843914	0.115554	G3RFS3,Lysyl oxidase like 1	XP_004056513.1,lysyl oxidase homolog 1 isoform X2	PF01186,Lysyl oxidase	IPR001695,Lysyl oxidase;IPR019828,Lysyl oxidase, conserved site	-	GO:0031012,cellular_component,extracellular matrix;GO:0005507,molecular_function,copper ion binding;GO:0016641,molecular_function,oxidoreductase activity, acting on the CH-NH2 group of donors, oxygen as acceptor;GO:0055114,biological_process,oxidation-reduction process	-
RP11-126K1.2	3.05815	2.20464	2.21664	1.72668	1.30144	1.33907	0.669733	0.328592	9.26781	0.0146242	0.119482	G3SF69,Uncharacterized protein	-	-	-	-	-	-
SLC35G2	0.356095	0.310178	0.428815	0.285809	0.18557	0.168625	0.669641	0.335412	7.61147	0.0230439	0.132893	K7CAG8,Transmembrane protein 22	XP_016797491.1,-;XP_016797492.1,-	PF00892,amA-like transporter family	IPR000620,EamA domain	ENOG410YGWG,-;ENOG410IJVP,-	GO:0005794,cellular_component,Golgi apparatus;GO:0005886,cellular_component,plasma membrane;GO:0016021,cellular_component,integral component of membrane;GO:0016020,cellular_component,membrane	-
BCORL1	3.78351	3.72788	3.01474	2.8774	1.88162	1.4249	0.668873	4.45982	11.1742	0.00924344	0.115554	F7F6C2,BCL6 corepressor like 1	-	PF12796,Ankyrin repeats (3 copies);PF16553,BCORL-PCGF1-binding domain	IPR020683,Ankyrin repeat-containing domain;IPR002110,Ankyrin repeat;IPR032365,BCL-6 corepressor, PCGF1 binding domain;IPR038227,PCGF Ub-like fold discriminator superfamily;IPR036770,Ankyrin repeat-containing domain superfamily	-	GO:0005886,cellular_component,plasma membrane;GO:0005654,cellular_component,nucleoplasm	-
LTBP4	5.27336	5.03112	4.83814	4.33764	2.87812	1.71145	0.668035	5.00421	7.56793	0.0234767	0.133557	G3S458,Latent transforming growth factor beta binding protein 4	XP_004060806.1,latent-transforming growth factor beta-binding protein 4 isoform X1	PF07645,Calcium-binding EGF domain;PF00683,TB domain	IPR018097,EGF-like calcium-binding, conserved site;IPR009030,Growth factor receptor cysteine-rich domain superfamily;IPR001881,EGF-like calcium-binding domain;IPR000152,EGF-type aspartate/asparagine hydroxylation site;IPR000742,EGF-like domain;IPR013032,EGF-like, conserved site;IPR017878,TB domain;IPR036773,TGF-beta binding (TB) domain superfamily	-	GO:0005578,,;GO:0046879,biological_process,hormone secretion;GO:0007179,biological_process,transforming growth factor beta receptor signaling pathway;GO:0031012,cellular_component,extracellular matrix;GO:0005509,molecular_function,calcium ion binding;GO:0030162,biological_process,regulation of proteolysis;GO:0050431,molecular_function,transforming growth factor beta binding;GO:0005576,cellular_co…	-
STK32B	0.459687	0.502125	0.484522	0.34663	0.275256	0.224333	0.665944	1.03612	13.8441	0.00513817	0.11532	B2R9M8,cDNA, FLJ94474, highly similar to Homo sapiens serine/threonine kinase 32B	NP_060871.1,serine/threonine-protein kinase 32B isoform 1;NP_001293011.1,serine/threonine-protein kinase 32B isoform 2	PF00069,Protein kinase domain	IPR011009,Protein kinase-like domain superfamily;IPR017441,Protein kinase, ATP binding site;IPR008271,Serine/threonine-protein kinase, active site;IPR000719,Protein kinase domain	ENOG410XNPH,-;KOG0598,Ribosomal protein S6 kinase and related proteins	GO:0016301,molecular_function,kinase activity;GO:0016310,biological_process,phosphorylation;GO:0004674,molecular_function,protein serine/threonine kinase activity;GO:0006468,biological_process,protein phosphorylation;GO:0000166,molecular_function,nucleotide binding;GO:0005524,molecular_function,ATP binding;GO:0004672,molecular_function,protein kinase activity	-
CHST1	0.327452	0.366396	0.302643	0.269654	0.192618	0.121998	0.66485	-0.0846988	5.86793	0.0395912	0.159181	A0A096N8Q7,Sulfotransferase	-	PF00685,Sulfotransferase domain	IPR000863,Sulfotransferase domain;IPR016469,Carbohydrate sulfotransferase;IPR027417,P-loop containing nucleoside triphosphate hydrolase	-	GO:0008146,molecular_function,sulfotransferase activity;GO:0005975,biological_process,carbohydrate metabolic process;GO:0006012,biological_process,galactose metabolic process;GO:0042339,biological_process,keratan sulfate metabolic process;GO:0006790,biological_process,sulfur compound metabolic process;GO:0016740,molecular_function,transferase activity;GO:0045130,molecular_function,keratan sulfotr…	-
RP1-69D17.3	2.94372	3.6134	3.22288	2.24386	1.82045	1.64788	0.664833	0.0494246	9.93512	0.0123396	0.116747	G7P369,Uncharacterized protein	-	PF00053,Laminin EGF domain;PF06009,Laminin Domain II;PF00055,Laminin N-terminal (Domain VI);PF02210,Laminin G domain;PF00052,Laminin B (Domain IV);PF00054,Laminin G domain;PF06008,Laminin Domain I	IPR010307,Laminin domain II;IPR008211,Laminin, N-terminal;IPR013320,Concanavalin A-like lectin/glucanase domain superfamily;IPR009254,Laminin alpha, domain I;IPR001791,Laminin G domain;IPR000034,Laminin IV;IPR002049,Laminin EGF domain;IPR000742,EGF-like domain;IPR038684,Laminin, N-terminal domain superfamily	-	GO:0005102,molecular_function,signaling receptor binding;GO:0030334,biological_process,regulation of cell migration;GO:0007155,biological_process,cell adhesion;GO:0030155,biological_process,regulation of cell adhesion;GO:0045995,biological_process,regulation of embryonic development	-
REPS2	0.417747	0.394319	0.391897	0.288866	0.241847	0.17506	0.664617	1.84848	15.8507	0.0034875	0.11532	G1REP0,RALBP1 associated Eps domain containing 2	XP_003261146.2,ralBP1-associated Eps domain-containing protein 2 isoform X1	PF12763,Cytoskeletal-regulatory complex EF hand	IPR002048,EF-hand domain;IPR018247,EF-Hand 1, calcium-binding site;IPR000261,EH domain;IPR011992,EF-hand domain pair	KOG1955,Ral-GTPase effector RALBP1;ENOG410XTBP,-	GO:0005509,molecular_function,calcium ion binding	-
STAT5A	2.3604	2.3206	1.9195	1.88755	1.18368	0.824812	0.663896	3.31741	8.14283	0.0199338	0.125998	H2QD19,Signal transducer and activator of transcription	-	PF02865,STAT protein, protein interaction domain;PF01017,STAT protein, all-alpha domain;PF00017,SH2 domain;PF02864,STAT protein, DNA binding domain	IPR036860,SH2 domain superfamily;IPR015988,STAT transcription factor, coiled coil;IPR035858,STAT5a/5b;IPR036535,STAT transcription factor, N-terminal domain superfamily;IPR008967,p53-like transcription factor, DNA-binding;IPR013801,STAT transcription factor, DNA-binding;IPR000980,SH2 domain;IPR012345,STAT transcription factor, DNA-binding, N-terminal;IPR013800,STAT transcription factor, all-alpha…	KOG3667,STAT protein;ENOG410XPN8,-	GO:0006355,biological_process,regulation of transcription, DNA-templated;GO:0060397,biological_process,JAK-STAT cascade involved in growth hormone signaling pathway;GO:0003677,molecular_function,DNA binding;GO:0005737,cellular_component,cytoplasm;GO:0003700,molecular_function,DNA binding transcription factor activity;GO:0001938,biological_process,positive regulation of endothelial cell proliferat…	-
HSPG2	5.64131	5.32781	4.68298	4.09817	2.86018	2.26254	0.662932	6.17763	16.2129	0.00330727	0.11532	A0A024RAB6,Heparan sulfate proteoglycan 2	-	PF00054,Laminin G domain;PF00053,Laminin EGF domain;PF00008,-like domain;PF00052,Laminin B (Domain IV);PF07679,Immunoglobulin I-set domain;PF13927,Immunoglobulin domain;PF13895,Immunoglobulin domain;PF00057,Low-density lipoprotein receptor domain class A	IPR007110,Immunoglobulin-like domain;IPR013106,Immunoglobulin V-set domain;IPR002172,Low-density lipoprotein (LDL) receptor class A repeat;IPR000034,Laminin IV;IPR001791,Laminin G domain;IPR013320,Concanavalin A-like lectin/glucanase domain superfamily;IPR000082,SEA domain;IPR003599,Immunoglobulin subtype;IPR001881,EGF-like calcium-binding domain;IPR036179,Immunoglobulin-like domain superfamily;I…	KOG3509,Basement membrane-specific heparan sulfate proteoglycan (HSPG) core protein;ENOG410XTD2,-	GO:0005509,molecular_function,calcium ion binding	-
C1orf226	5.62525	5.94731	4.66361	4.15606	3.17948	2.22354	0.662747	4.25694	13.5089	0.00556335	0.11532	G3RD30,Chromosome 1 open reading frame 226	XP_004027838.1,uncharacterized protein C1orf226 homolog isoform X5	PF15429,omain of unknown function (DUF4628)	IPR027851,Protein of unknown function DUF4628	-	-	-
RP5-1050D4.3	2.99059	3.15601	2.65854	1.62756	1.88446	1.62456	0.661357	0.175776	10.6996	0.0102409	0.115554	H2R4A7,Uncharacterized protein	XP_016786798.1,calmodulin-binding transcription activator 2 isoform X5	PF03859,CG-1 domain;PF01833,IPT/TIG domain	IPR014756,Immunoglobulin E-set;IPR020683,Ankyrin repeat-containing domain;IPR005559,CG-1 DNA-binding domain;IPR013783,Immunoglobulin-like fold;IPR036770,Ankyrin repeat-containing domain superfamily;IPR002909,IPT domain;IPR000048,IQ motif, EF-hand binding site	KOG0520,Uncharacterized conserved protein, contains IPT/TIG domain;ENOG410XS5M,-	GO:0003677,molecular_function,DNA binding;GO:0043565,molecular_function,sequence-specific DNA binding;GO:0045944,biological_process,positive regulation of transcription by RNA polymerase II;GO:0006366,biological_process,transcription by RNA polymerase II;GO:0001077,molecular_function,transcriptional activator activity, RNA polymerase II proximal promoter sequence-specific DNA binding;GO:0005634,c…	-
SLITRK2	0.321874	0.339814	0.320363	0.259579	0.166765	0.151818	0.66104	1.04306	10.6845	0.0102785	0.115554	G3RK09,SLIT and NTRK like family member 2	-	PF13855,Leucine rich repeat	-	-	-	-
NGFR	8.97731	9.28543	8.40574	7.86588	4.76549	3.18089	0.660353	4.85768	7.55518	0.0235639	0.1337	K7CYQ2,Nerve growth factor receptor	-	PF00531,eath domain;PF00020,TNFR/NGFR cysteine-rich region	-	-	-	-
C7orf31	0.562053	0.613691	0.54479	0.433656	0.316456	0.262123	0.659684	0.821107	11.1235	0.00926769	0.115554	A0A024RA13,Chromosome 7 open reading frame 31, isoform CRA_c	-	PF15093,omain of unknown function (DUF4555)	IPR027886,Protein of unknown function DUF4555	ENOG410YGE7,-;ENOG410IIJZ,-	-	-
RP11-114H24.2	1.04558	1.32188	1.55957	1.13391	0.712127	0.475166	0.659539	1.7225	5.77458	0.0410214	0.161074	A0A087WXI9,Golgin subfamily A member 6D	-	PF15070,Putative golgin subfamily A member 2-like protein 5	IPR024858,Golgin subfamily A	KOG4725,Uncharacterized conserved protein;ENOG410ZIE4,-	GO:0005794,cellular_component,Golgi apparatus	-
IGFBP5	6.93052	6.92784	6.09856	5.88678	3.68744	2.26871	0.659516	5.0737	6.85575	0.0290306	0.142574	A0A024R433,Insulin-like growth factor binding protein 5, isoform CRA_a	NP_000590.1,insulin-like growth factor-binding protein 5 precursor	PF00086,Thyroglobulin type-1 repeat;PF00219,Insulin-like growth factor binding protein	IPR022321,Insulin-like growth factor-binding protein family 1-6, chordata;IPR000716,Thyroglobulin type-1;IPR000867,Insulin-like growth factor-binding protein, IGFBP;IPR017891,Insulin-like growth factor binding protein, N-terminal, Cys-rich conserved site;IPR009030,Growth factor receptor cysteine-rich domain superfamily;IPR012213,Insulin-like growth factor binding protein 5;IPR036857,Thyroglobulin…	ENOG410IJJ2,-;ENOG4111GGG,-	GO:0043569,biological_process,negative regulation of insulin-like growth factor receptor signaling pathway;GO:0043568,biological_process,positive regulation of insulin-like growth factor receptor signaling pathway;GO:0010906,biological_process,regulation of glucose metabolic process;GO:0001649,biological_process,osteoblast differentiation;GO:0005520,molecular_function,insulin-like growth factor b…	-
CYP4F22	2.04373	2.08504	2.27089	1.8136	1.15603	0.820229	0.657154	2.16088	8.35922	0.0187747	0.124187	A0A1B1SMS2,Cytochrome P450 4F22	-	PF00067,Cytochrome P450	IPR036396,Cytochrome P450 superfamily;IPR002401,Cytochrome P450, E-class, group I;IPR001128,Cytochrome P450;IPR017972,Cytochrome P450, conserved site	-	GO:0016705,molecular_function,oxidoreductase activity, acting on paired donors, with incorporation or reduction of molecular oxygen;GO:0005506,molecular_function,iron ion binding;GO:0046872,molecular_function,metal ion binding;GO:0004497,molecular_function,monooxygenase activity;GO:0016491,molecular_function,oxidoreductase activity;GO:0016020,cellular_component,membrane;GO:0055114,biological_proc…	-
RGS3	2.07302	1.88796	1.80143	1.57595	1.09384	0.748556	0.655132	4.38287	10.7936	0.0101037	0.115554	H2R051,Uncharacterized protein	-	PF00595,PDZ domain (Also known as DHR or GLGF);PF00168,C2 domain;PF00615,Regulator of G protein signaling domain	IPR036034,PDZ superfamily;IPR036305,RGS domain superfamily;IPR001478,PDZ domain;IPR011993,PH-like domain superfamily;IPR034951,Regulator of G-protein signalling 3, RGS domain;IPR024066,RGS, subdomain 1/3;IPR000008,C2 domain;IPR035892,C2 domain superfamily;IPR016137,RGS domain	KOG3589,G protein signaling regulators;ENOG410YMJD,-	GO:0005737,cellular_component,cytoplasm;GO:0043547,biological_process,positive regulation of GTPase activity;GO:0005886,cellular_component,plasma membrane;GO:0005096,molecular_function,GTPase activator activity;GO:0005829,cellular_component,cytosol;GO:0005634,cellular_component,nucleus;GO:0005654,cellular_component,nucleoplasm	-
CTD-2396E7.10	49.325	43.0458	37.2342	34.2096	26.84	15.7756	0.654875	4.14529	8.86831	0.016362	0.121145	-	-	-	-	-	-	-
MAST3	0.867709	0.914289	0.663327	0.500352	0.395704	0.5407	0.653848	2.13196	13.5483	0.00551151	0.11532	G3RJA8,Microtubule associated serine/threonine kinase 3	-	PF00069,Protein kinase domain;PF08926,omain of unknown function (DUF1908);PF00595,PDZ domain (Also known as DHR or GLGF)	IPR036034,PDZ superfamily;IPR001478,PDZ domain;IPR015022,Microtubule-associated serine/threonine-protein kinase, domain;IPR037711,Microtubule-associated serine/threonine-protein kinase, catalytic domain;IPR011009,Protein kinase-like domain superfamily;IPR000961,AGC-kinase, C-terminal;IPR008271,Serine/threonine-protein kinase, active site;IPR023142,Microtubule-associated serine/threonine-protein k…	-	GO:0016301,molecular_function,kinase activity;GO:0006468,biological_process,protein phosphorylation;GO:0016740,molecular_function,transferase activity;GO:0016310,biological_process,phosphorylation;GO:0004674,molecular_function,protein serine/threonine kinase activity;GO:0000287,molecular_function,magnesium ion binding;GO:0000166,molecular_function,nucleotide binding;GO:0005524,molecular_function,…	-
RP11-379H18.1	0.911564	0.88385	0.727143	0.615873	0.598149	0.276885	0.653423	1.49589	6.27795	0.0347905	0.152214	F7HHV5,NSE4 homolog A, SMC5-SMC6 complex component	-	PF15412,Binding domain of Nse4/EID3 to Nse3-MAGE	IPR029225,Nse4/EID protein, Nse3/MAGE-binding domain;IPR027786,Nse4/EID family	COG5125,Uncharacterized conserved protein;KOG2866,Uncharacterized conserved protein	GO:0030915,cellular_component,Smc5-Smc6 complex;GO:2001022,biological_process,positive regulation of response to DNA damage stimulus;GO:0006281,biological_process,DNA repair;GO:0016604,cellular_component,nuclear body;GO:0005634,cellular_component,nucleus;GO:0005654,cellular_component,nucleoplasm	-
PNCK	2.5964	2.52486	2.49563	2.16308	1.48862	0.87975	0.652666	3.35171	7.45988	0.024228	0.134993	F7GKF1,Pregnancy up-regulated nonubiquitous CaM kinase	-	PF00069,Protein kinase domain	IPR011009,Protein kinase-like domain superfamily;IPR017441,Protein kinase, ATP binding site;IPR008271,Serine/threonine-protein kinase, active site;IPR000719,Protein kinase domain	ENOG410XRMJ,-;KOG0032,Ca2+/calmodulin-dependent protein kinase, EF-Hand protein superfamily	GO:0018105,biological_process,peptidyl-serine phosphorylation;GO:0035556,biological_process,intracellular signal transduction;GO:0004683,molecular_function,calmodulin-dependent protein kinase activity;GO:0004672,molecular_function,protein kinase activity;GO:0005622,cellular_component,intracellular;GO:0006468,biological_process,protein phosphorylation;GO:0000166,molecular_function,nucleotide bindi…	-
ADAMTS9	0.0726036	0.112834	0.094393	0.0509889	0.0627272	0.0500294	0.65181	-0.292645	6.3395	0.0339473	0.150465	H2QMW5,Uncharacterized protein	XP_528704.2,A disintegrin and metalloproteinase with thrombospondin motifs 9 isoform X2	PF05986,ADAM-TS Spacer 1;PF08685,ON domain;PF01421,Reprolysin (M12B) family zinc metalloprotease;PF00090,Thrombospondin type 1 domain;PF01562,Reprolysin family propeptide	IPR010294,ADAM-TS Spacer 1;IPR000884,Thrombospondin type-1 (TSP1) repeat;IPR001590,Peptidase M12B, ADAM/reprolysin;IPR024079,Metallopeptidase, catalytic domain superfamily;IPR012314,Peptidase M12B, GON-ADAMTSs;IPR002870,Peptidase M12B, propeptide;IPR036383,Thrombospondin type-1 (TSP1) repeat superfamily	ENOG410XPKZ,-;KOG3538,Disintegrin metalloproteinases with thrombospondin repeats	GO:0006508,biological_process,proteolysis;GO:0003229,biological_process,ventricular cardiac muscle tissue development;GO:1903671,biological_process,negative regulation of sprouting angiogenesis;GO:0005578,,;GO:0010596,biological_process,negative regulation of endothelial cell migration;GO:0045636,biological_process,positive regulation of melanocyte differentiation;GO:0009986,cellular_component,ce…	-
RP11-909N17.2	2.76167	2.57167	2.77973	2.33574	1.15452	1.32885	0.650982	0.25715	6.17389	0.0358075	0.154171	-	-	-	-	-	-	-
SHD	1.25424	1.37972	1.32905	1.10854	0.814271	0.436065	0.648196	1.56776	6.09664	0.0368881	0.156086	H2QF11,Src homology 2 domain containing transforming protein D	XP_009432670.1,SH2 domain-containing adapter protein D	PF00017,SH2 domain	IPR035039,SH2 domain-containing adapter protein D;IPR035046,SHD, SH2 domain;IPR036860,SH2 domain superfamily;IPR000980,SH2 domain	ENOG410IGWI,-;ENOG410XQJ2,-	GO:0007165,biological_process,signal transduction;GO:0005070,molecular_function,SH3/SH2 adaptor activity;GO:0009967,biological_process,positive regulation of signal transduction	-
RP4-647C14.2	1.29102	1.18077	1.00617	0.838168	0.636064	0.587385	0.648128	1.49954	14.8284	0.00422973	0.11532	Q8N8C2,cDNA FLJ39679 fis, clone SMINT2010068	-	-	-	-	GO:0016021,cellular_component,integral component of membrane;GO:0016020,cellular_component,membrane	-
NUAK2	6.70748	6.90355	5.60094	5.42029	3.69099	2.36115	0.646791	4.12073	8.14445	0.0199248	0.125998	B4E0Y5,cDNA FLJ56013, highly similar to NUAK family SNF1-like kinase 2	NP_112214.2,NUAK family SNF1-like kinase 2	PF00069,Protein kinase domain	IPR011009,Protein kinase-like domain superfamily;IPR017441,Protein kinase, ATP binding site;IPR008271,Serine/threonine-protein kinase, active site;IPR000719,Protein kinase domain	KOG0611,Predicted serine/threonine protein kinase;ENOG410XPDM,-	GO:0042149,biological_process,cellular response to glucose starvation;GO:0016301,molecular_function,kinase activity;GO:0006468,biological_process,protein phosphorylation;GO:0005524,molecular_function,ATP binding;GO:0004674,molecular_function,protein serine/threonine kinase activity;GO:0016607,cellular_component,nuclear speck;GO:0000287,molecular_function,magnesium ion binding;GO:0016310,biologica…	-
RP11-165J3.6	3.90999	3.46785	3.30404	2.71449	2.0198	1.61472	0.645927	0.985668	10.741	0.0101405	0.115554	A0A1D5R081,A-kinase anchoring protein 6	-	-	IPR002017,Spectrin repeat;IPR026696,A-kinase anchor protein 6/Centrosomal protein of 68kDa	-	GO:0016021,cellular_component,integral component of membrane;GO:0016020,cellular_component,membrane	-
IQSEC3	0.471325	0.374849	0.385773	0.358191	0.217905	0.159482	0.645851	1.33937	6.55865	0.0318291	0.14714	I2CU24,IQ motif and SEC7 domain-containing protein 3 isoform 1	-	PF01369,Sec7 domain;PF16453,PH domain	IPR033742,IQ motif and SEC7 domain-containing protein, PH domain;IPR011993,PH-like domain superfamily;IPR023394,Sec7, C-terminal domain superfamily;IPR000048,IQ motif, EF-hand binding site;IPR035999,Sec7 domain superfamily;IPR000904,Sec7 domain	COG5307,SEC7 domain proteins;KOG0931,Predicted guanine nucleotide exchange factor, contains Sec7 domain	GO:0032012,biological_process,regulation of ARF protein signal transduction;GO:0005086,molecular_function,ARF guanyl-nucleotide exchange factor activity;GO:0065009,biological_process,regulation of molecular function	-
USP30	0.6748	0.604227	0.75642	0.506678	0.44303	0.260133	0.645122	1.47822	8.46131	0.0182571	0.123783	H2Q6T9,Ubiquitin specific peptidase 30	XP_016802017.1,-;XP_001135207.1,-	PF00443,Ubiquitin carboxyl-terminal hydrolase	IPR018200,Ubiquitin specific protease, conserved site;IPR028889,Ubiquitin specific protease domain;IPR001394,Peptidase C19, ubiquitin carboxyl-terminal hydrolase	KOG1867,Ubiquitin-specific protease;ENOG410XQQ0,-	GO:0036459,molecular_function,thiol-dependent ubiquitinyl hydrolase activity;GO:0006511,biological_process,ubiquitin-dependent protein catabolic process;GO:0016579,biological_process,protein deubiquitination;GO:0016021,cellular_component,integral component of membrane;GO:0016020,cellular_component,membrane	-
ATP2B4	7.57404	7.6018	6.97417	6.03605	4.14928	3.0457	0.644967	5.82281	12.7503	0.00651754	0.11532	A0A024R968,Calcium-transporting ATPase	NP_001675.3,plasma membrane calcium-transporting ATPase 4 isoform 4b	PF00122,1-E2 ATPase;PF00690,Cation transporter/ATPase, N-terminus;PF13246,Cation transport ATPase (P-type);PF00702,haloacid dehalogenase-like hydrolase;PF12424,Plasma membrane calcium transporter ATPase C terminal;PF00689,Cation transporting ATPase, C-terminus	IPR006408,P-type ATPase, subfamily IIB;IPR004014,Cation-transporting P-type ATPase, N-terminal;IPR023214,HAD superfamily;IPR036412,HAD-like superfamily;IPR023299,P-type ATPase, cytoplasmic domain N;IPR018303,P-type ATPase, phosphorylation site;IPR023298,P-type ATPase, transmembrane domain superfamily;IPR022141,Plasma membrane calcium transporting P-type ATPase, C-terminal;IPR034304,Plasma membran…	ENOG410XNNC,-;KOG0204,Calcium transporting ATPase	GO:0007283,biological_process,spermatogenesis;GO:1901660,biological_process,calcium ion export;GO:0019901,molecular_function,protein kinase binding;GO:0036126,cellular_component,sperm flagellum;GO:0005388,molecular_function,calcium-transporting ATPase activity;GO:0005886,cellular_component,plasma membrane;GO:0030317,biological_process,flagellated sperm motility;GO:0043005,cellular_component,neuro…	K05850,ko04261,Adrenergic signaling in cardiomyocytes;K05850,ko04970,Salivary secretion;K05850,ko04972,Pancreatic secretion;K05850,ko04024,cAMP signaling pathway;K05850,ko04022,cGMP-PKG signaling pathway;K05850,ko04020,Calcium signaling pathway
RP3-416H24.1	5.76087	6.74978	5.42921	4.95884	3.8746	1.89361	0.643707	3.00407	5.79101	0.0407969	0.160856	G3QUQ0,Keratin 7	XP_004053211.2,keratin, type II cytoskeletal 7	PF00038,Intermediate filament protein;PF16208,Keratin type II head	IPR018039,Intermediate filament protein, conserved site;IPR001664,Intermediate filament protein;IPR032444,Keratin type II head;IPR003054,Keratin, type II	-	GO:0005882,cellular_component,intermediate filament;GO:0045095,cellular_component,keratin filament;GO:0005198,molecular_function,structural molecule activity	-
FGF11	7.28467	7.47452	6.37233	5.78702	4.16823	2.68272	0.643637	4.9514	9.81952	0.0128037	0.117193	H2QC40,Fibroblast growth factor	XP_016786943.1,transmembrane protein 102	PF00167,ibroblast growth factor	IPR024806,Transmembrane protein 102;IPR024810,Mab-21 domain	KOG3885,Fibroblast growth factor;ENOG4111IPH,-	GO:0008083,molecular_function,growth factor activity;GO:0010469,biological_process,regulation of signaling receptor activity;GO:0034097,biological_process,response to cytokine;GO:0042981,biological_process,regulation of apoptotic process;GO:0010820,biological_process,positive regulation of T cell chemotaxis;GO:0050730,biological_process,regulation of peptidyl-tyrosine phosphorylation;GO:0045785,b…	-
PDE2A	0.769252	0.678875	0.79679	0.644496	0.41781	0.28008	0.643616	2.09738	7.30575	0.0253525	0.137509	H2R546,Phosphodiesterase	XP_001174746.2,-	PF00233,3'5'-cyclic nucleotide phosphodiesterase;PF01590,AF domain;PF13185,AF domain	IPR023088,3'5'-cyclic nucleotide phosphodiesterase;IPR003018,GAF domain;IPR029016,GAF-like domain superfamily;IPR002073,3'5'-cyclic nucleotide phosphodiesterase, catalytic domain;IPR003607,HD/PDEase domain;IPR023174,3'5'-cyclic nucleotide phosphodiesterase, conserved site;IPR036971,3'5'-cyclic nucleotide phosphodiesterase, catalytic domain superfamily	ENOG410XRI7,-;KOG3689,Cyclic nucleotide phosphodiesterase	GO:0004114,molecular_function,3',5'-cyclic-nucleotide phosphodiesterase activity;GO:0006198,biological_process,cAMP catabolic process;GO:0043116,biological_process,negative regulation of vascular permeability;GO:0000122,biological_process,negative regulation of transcription by RNA polymerase II;GO:0005886,cellular_component,plasma membrane;GO:0005634,cellular_component,nucleus;GO:0036006,biologi…	-
XKR7	1.84269	1.96187	1.56304	1.4714	1.00708	0.729258	0.64323	3.4734	10.2008	0.0116511	0.115888	G1RF12,XK-related protein	-	PF09815,XK-related protein	-	-	-	-
PLEKHH3	2.68902	2.85795	2.6854	2.1731	1.60112	1.14191	0.642716	3.38351	13.0573	0.00610863	0.11532	H2QD31,Uncharacterized protein	XP_016787268.1,pleckstrin homology domain-containing family H member 3 isoform X3	PF00788,Ras association (RalGDS/AF-6) domain;PF00373,RM central domain;PF00784,MyTH4 domain	IPR019748,FERM central domain;IPR038185,MyTH4 domain superfamily;IPR000159,Ras-associating (RA) domain;IPR000299,FERM domain;IPR001849,Pleckstrin homology domain;IPR011993,PH-like domain superfamily;IPR035963,FERM superfamily, second domain;IPR019749,Band 4.1 domain;IPR014352,FERM/acyl-CoA-binding protein superfamily;IPR000857,MyTH4 domain	ENOG410ITZM,-;ENOG410Z45E,-	GO:0005856,cellular_component,cytoskeleton;GO:0007165,biological_process,signal transduction	-
COL8A2	0.459204	0.459735	0.482535	0.36926	0.227134	0.238924	0.64233	0.814706	9.93655	0.0123352	0.116747	G3QMG5,Collagen type VIII alpha 2 chain	XP_004025502.1,-	PF01391,Collagen triple helix repeat (20 copies);PF00386,C1q domain	IPR008160,Collagen triple helix repeat;IPR008983,Tumour necrosis factor-like domain superfamily;IPR001073,C1q domain	-	GO:0050673,biological_process,epithelial cell proliferation;GO:0031012,cellular_component,extracellular matrix;GO:0005576,cellular_component,extracellular region;GO:0048593,biological_process,camera-type eye morphogenesis;GO:0005581,cellular_component,collagen trimer	-
RTN4RL2	4.02504	3.53393	3.30416	2.47148	2.31542	1.67224	0.642275	2.77837	19.2818	0.00193278	0.11532	B7ZLI0,Reticulon 4 receptor-like 2	-	PF13855,Leucine rich repeat	IPR001611,Leucine-rich repeat;IPR000483,Cysteine-rich flanking region, C-terminal;IPR003591,Leucine-rich repeat, typical subtype;IPR032675,Leucine-rich repeat domain superfamily	KOG0619,FOG: Leucine rich repeat;COG4886,Leucine-rich repeat (LRR) protein	-	-
IGF2	27.0421	27.269	25.4628	21.3064	15.5846	10.8668	0.641347	7.03713	13.276	0.0058367	0.11532	G3QMZ4,Insulin like growth factor 2	-	PF08365,Insulin-like growth factor II E-peptide;PF00049,Insulin/IGF/Relaxin family	-	-	-	-
RP11-770G2.5	1.11409	1.52577	1.07923	0.753437	0.815484	0.632217	0.641175	0.0802507	7.70903	0.0224019	0.131547	-	-	-	-	-	-	-
RP11-746M1.1	12.5965	12.4497	10.3247	7.17318	7.89224	5.92435	0.640394	2.24249	19.4128	0.0018925	0.11532	-	-	-	-	-	-	-
DNAH3	0.102854	0.0777751	0.0713515	0.0717911	0.0382506	0.0409686	0.639756	0.0460213	5.26906	0.0485701	0.17285	H2QAQ0,Uncharacterized protein	-	PF12774,Hydrolytic ATP binding site of dynein motor region D1;PF12777,Microtubule-binding stalk of dynein motor;PF03028,ynein heavy chain and region D6 of dynein motor;PF12780,P-loop containing dynein motor region D4;PF08393,ynein heavy chain, N-terminal region 2;PF12781,ATP-binding dynein motor region D5;PF12775,P-loop containing dynein motor region D3	IPR035699,Dynein heavy chain, hydrolytic ATP-binding dynein motor region D1;IPR024743,Dynein heavy chain, coiled coil stalk;IPR026983,Dynein heavy chain;IPR027417,P-loop containing nucleoside triphosphate hydrolase;IPR004273,Dynein heavy chain domain;IPR013602,Dynein heavy chain, domain-2;IPR035706,Dynein heavy chain, ATP-binding dynein motor region D5;IPR003593,AAA+ ATPase domain;IPR024317,Dynei…	COG5245,Dynein, heavy chain;KOG3595,Dyneins, heavy chain	GO:0051959,molecular_function,dynein light intermediate chain binding;GO:0045503,molecular_function,dynein light chain binding;GO:0036159,biological_process,inner dynein arm assembly;GO:0003777,molecular_function,microtubule motor activity;GO:0003341,biological_process,cilium movement;GO:0008569,molecular_function,ATP-dependent microtubule motor activity, minus-end-directed;GO:0045505,molecular_f…	-
CREG2	0.17284	0.213098	0.248815	0.152325	0.134688	0.0901147	0.639669	0.296286	6.81394	0.0292509	0.142574	H2QIG0,Cellular repressor of E1A-stimulated genes 2	XP_515663.4,protein CREG2	PF13883,Pyridoxamine 5'-phosphate oxidase	IPR014631,Cellular repressor of E1A-stimulated genes (CREG);IPR012349,FMN-binding split barrel	KOG3374,Cellular repressor of transcription;ENOG4111WS9,-	GO:0005794,cellular_component,Golgi apparatus;GO:0048037,molecular_function,cofactor binding;GO:0005783,cellular_component,endoplasmic reticulum	-
AC129492.6	2.59239	2.92537	2.43252	2.20528	1.36938	1.18473	0.639355	1.9316	9.82108	0.0127987	0.117193	H2RH15,Uncharacterized protein	-	-	-	-	-	-
ATP6V0A4	0.922044	0.803476	0.904068	0.693713	0.51205	0.366193	0.639299	1.5021	9.9078	0.0124853	0.11687	A0A024R791,V-type proton ATPase subunit a	NP_065683.2,V-type proton ATPase 116 kDa subunit a isoform 4;XP_005250450.1,-;NP_570855.2,-;NP_570856.2,-;XP_005250451.1,-	PF01496,V-type ATPase 116kDa subunit family	IPR002490,V-type ATPase, V0 complex, 116kDa subunit family;IPR026028,ATPase, V0 complex, subunit 116kDa, eukaryotic	KOG2189,Vacuolar H+-ATPase V0 sector, subunit a;COG1269,Archaeal/vacuolar-type H+-ATPase subunit I	GO:0000220,cellular_component,vacuolar proton-transporting V-type ATPase, V0 domain;GO:0015991,biological_process,ATP hydrolysis coupled proton transport;GO:0016471,cellular_component,vacuolar proton-transporting V-type ATPase complex;GO:0016324,cellular_component,apical plasma membrane;GO:0005768,cellular_component,endosome;GO:0015078,molecular_function,proton transmembrane transporter activity;…	K02154,ko04966,Collecting duct acid secretion;K02154,ko04721,Synaptic vesicle cycle;K02154,ko04142,Lysosome;K02154,ko05152,Tuberculosis;K02154,ko05110,Vibrio cholerae infection;K02154,ko04145,Phagosome;K02154,ko00190,Oxidative phosphorylation;K02154,ko05120,Epithelial cell signaling in Helicobacter pylori infection;K02154,ko05323,Rheumatoid arthritis
CHRNB4	0.411487	0.359089	0.339646	0.282714	0.16268	0.217915	0.638796	0.578909	8.21728	0.0193981	0.1248	G3R4J9,Cholinergic receptor nicotinic beta 4 subunit	XP_004056660.2,neuronal acetylcholine receptor subunit beta-4 isoform X1	PF02932,Neurotransmitter-gated ion-channel transmembrane region;PF02931,Neurotransmitter-gated ion-channel ligand binding domain	IPR018000,Neurotransmitter-gated ion-channel, conserved site;IPR006029,Neurotransmitter-gated ion-channel transmembrane domain;IPR006201,Neurotransmitter-gated ion-channel;IPR006202,Neurotransmitter-gated ion-channel ligand-binding domain;IPR036719,Neurotransmitter-gated ion-channel transmembrane domain superfamily;IPR002394,Nicotinic acetylcholine receptor;IPR036734,Neurotransmitter-gated ion-ch…	-	GO:0005216,molecular_function,ion channel activity;GO:0030054,cellular_component,cell junction;GO:0045211,cellular_component,postsynaptic membrane;GO:0022848,molecular_function,acetylcholine-gated cation-selective channel activity;GO:0004888,molecular_function,transmembrane signaling receptor activity;GO:0060078,biological_process,regulation of postsynaptic membrane potential;GO:0006811,biologica…	-
PITPNM3	2.32973	2.31879	1.94801	1.86214	1.21426	0.882855	0.638696	4.2059	9.58051	0.0135989	0.118035	A1A5C9,PITPNM family member 3	NP_001159438.1,membrane-associated phosphatidylinositol transfer protein 3 isoform 2	PF02862,HD domain	IPR031315,LNS2/PITP;IPR004177,DDHD domain;IPR036412,HAD-like superfamily	COG5083,Uncharacterized protein involved in plasmid maintenance;KOG3668,Phosphatidylinositol transfer protein	GO:0046872,molecular_function,metal ion binding	-
VENTX	1.94784	2.11268	1.64499	1.31469	1.11233	0.977134	0.63654	2.14254	19.2883	0.00193062	0.11532	H2Q2T4,Uncharacterized protein	XP_521666.1,homeobox protein VENTX isoform X1	PF00046,Homeobox domain	IPR017970,Homeobox, conserved site;IPR001356,Homeobox domain;IPR009057,Homeobox-like domain superfamily	ENOG411280P,-;ENOG410J3ER,-	GO:0043565,molecular_function,sequence-specific DNA binding;GO:0006355,biological_process,regulation of transcription, DNA-templated;GO:0003677,molecular_function,DNA binding;GO:0005634,cellular_component,nucleus;GO:0045944,biological_process,positive regulation of transcription by RNA polymerase II	-
SHC2	3.11472	3.47374	3.39858	2.91475	1.79401	1.30484	0.635373	3.44743	8.15976	0.0198399	0.12568	A0A0A0MUC7,SHC adaptor protein 2	-	PF00640,Phosphotyrosine interaction domain (PTB/PID);PF00017,SH2 domain	IPR029591,SHC-transforming protein 2;IPR036860,SH2 domain superfamily;IPR011993,PH-like domain superfamily;IPR006019,Phosphotyrosine interaction domain, Shc-like;IPR035676,SH2 adaptor protein C, SH2 domain;IPR000980,SH2 domain;IPR006020,PTB/PI domain	-	GO:0000187,biological_process,activation of MAPK activity;GO:0030971,molecular_function,receptor tyrosine kinase binding;GO:0005622,cellular_component,intracellular;GO:0035556,biological_process,intracellular signal transduction	-
SYT5	0.738681	0.57509	0.662659	0.565801	0.396752	0.226307	0.634333	1.49944	5.64049	0.0429131	0.164227	A0A024R4N8,Synaptotagmin V, isoform CRA_a	XP_016882664.1,-;XP_006723402.1,-;NP_003171.2,synaptotagmin-5 isoform 1;XP_016882665.1,-	PF00168,C2 domain	IPR000008,C2 domain;IPR001565,Synaptotagmin;IPR028689,Synaptotagmin-5;IPR035892,C2 domain superfamily	ENOG410XRME,-;KOG1028,Ca2+-dependent phospholipid-binding protein Synaptotagmin, required for synaptic vesicle and secretory granule exocytosis	GO:0005546,molecular_function,phosphatidylinositol-4,5-bisphosphate binding;GO:0000149,molecular_function,SNARE binding;GO:0017158,biological_process,regulation of calcium ion-dependent exocytosis;GO:1990769,cellular_component,proximal neuron projection;GO:0043025,cellular_component,neuronal cell body;GO:0048471,cellular_component,perinuclear region of cytoplasm;GO:0019905,molecular_function,synt…	-
DNHD1	0.482061	0.500312	0.432016	0.362196	0.270191	0.216164	0.633525	2.8794	16.0295	0.0034193	0.11532	H2R5L0,Dynein heavy chain domain 1	-	PF12774,Hydrolytic ATP binding site of dynein motor region D1;PF12777,Microtubule-binding stalk of dynein motor;PF08393,ynein heavy chain, N-terminal region 2;PF12775,P-loop containing dynein motor region D3;PF03028,ynein heavy chain and region D6 of dynein motor	IPR035699,Dynein heavy chain, hydrolytic ATP-binding dynein motor region D1;IPR026983,Dynein heavy chain;IPR024743,Dynein heavy chain, coiled coil stalk;IPR004273,Dynein heavy chain domain;IPR013602,Dynein heavy chain, domain-2;IPR027417,P-loop containing nucleoside triphosphate hydrolase	ENOG410XZRW,-;KOG3595,Dyneins, heavy chain	GO:0051959,molecular_function,dynein light intermediate chain binding;GO:0045503,molecular_function,dynein light chain binding;GO:0036159,biological_process,inner dynein arm assembly;GO:0005524,molecular_function,ATP binding;GO:0003341,biological_process,cilium movement;GO:0008569,molecular_function,ATP-dependent microtubule motor activity, minus-end-directed;GO:0045505,molecular_function,dynein …	-
RP11-115H13.1	0.666078	0.695851	0.632357	0.473157	0.449793	0.268125	0.633413	0.197577	7.23092	0.0257755	0.138303	G7N1S5,Uncharacterized protein	-	-	-	-	-	-
TP73	1.74668	1.53404	1.32404	1.3778	0.800716	0.599512	0.633265	3.04442	6.74272	0.0300576	0.144105	A0A024R4C3,Tumor protein p73, isoform CRA_a	NP_005418.1,tumor protein p73 isoform a	PF00870,P53 DNA-binding domain;PF07647,SAM domain (Sterile alpha motif);PF07710,P53 tetramerisation motif	IPR002117,p53 tumour suppressor family;IPR013761,Sterile alpha motif/pointed domain superfamily;IPR011615,p53, DNA-binding domain;IPR037612,Tumour protein p73, SAM domain;IPR008967,p53-like transcription factor, DNA-binding;IPR001660,Sterile alpha motif domain;IPR032646,Tumour protein p73;IPR012346,p53/RUNT-type transcription factor, DNA-binding domain superfamily;IPR010991,p53, tetramerisation d…	ENOG410IGE4,-;ENOG410XV9W,-	GO:0000187,biological_process,activation of MAPK activity;GO:0000785,cellular_component,chromatin;GO:0030054,cellular_component,cell junction;GO:0048714,biological_process,positive regulation of oligodendrocyte differentiation;GO:0006355,biological_process,regulation of transcription, DNA-templated;GO:0044212,molecular_function,transcription regulatory region DNA binding;GO:0005634,cellular_compo…	K10148,ko04115,p53 signaling pathway;K10148,ko04390,Hippo signaling pathway;K10148,ko04722,Neurotrophin signaling pathway;K10148,ko05162,Measles
SIRPA	2.30218	2.43246	1.79611	1.47745	1.28883	1.13801	0.633052	3.13177	21.275	0.00141944	0.11532	K7DU03,Signal-regulatory protein alpha	XP_016792802.1,tyrosine-protein phosphatase non-receptor type substrate 1 isoform X1;XP_016792803.1,-	PF07654,Immunoglobulin C1-set domain;PF07686,Immunoglobulin V-set domain	IPR007110,Immunoglobulin-like domain;IPR036179,Immunoglobulin-like domain superfamily;IPR013783,Immunoglobulin-like fold;IPR003599,Immunoglobulin subtype;IPR003597,Immunoglobulin C1-set;IPR013106,Immunoglobulin V-set domain	ENOG410IKYM,-;ENOG410YKK2,-	GO:0016021,cellular_component,integral component of membrane;GO:0016020,cellular_component,membrane	K06551,ko04380,Osteoclast differentiation
GREB1L	0.594784	0.568624	0.531477	0.475034	0.344564	0.200675	0.632995	2.25254	7.07991	0.0271206	0.139568	H2QEB4,Growth regulation by estrogen in breast cancer 1 like	XP_016788912.1,GREB1-like protein isoform X2	PF15782,ene regulated by oestrogen in breast cancer	IPR028422,GREB1;IPR024840,GREB1-like	ENOG410IF9T,-;ENOG410Z1PN,-	-	-
PCSK4	1.07674	1.21638	1.22762	1.04914	0.688271	0.385418	0.632442	1.83149	5.23207	0.0493939	0.173514	A0A140VJQ9,Testicular tissue protein Li 135	NP_060043.2,proprotein convertase subtilisin/kexin type 4 preproprotein	PF00082,Subtilase family;PF16470,Peptidase S8 pro-domain;PF01483,Proprotein convertase P-domain	IPR000209,Peptidase S8/S53 domain;IPR009030,Growth factor receptor cysteine-rich domain superfamily;IPR006212,Furin-like repeat;IPR032815,Peptidase S8, pro-domain;IPR023828,Peptidase S8, subtilisin, Ser-active site;IPR008979,Galactose-binding-like domain superfamily;IPR015500,Peptidase S8, subtilisin-related;IPR023827,Peptidase S8, subtilisin, Asp-active site;IPR038466,Peptidase S8, pro-domain su…	-	GO:0048240,biological_process,sperm capacitation;GO:0016787,molecular_function,hydrolase activity;GO:0006508,biological_process,proteolysis;GO:0007339,biological_process,binding of sperm to zona pellucida;GO:0007340,biological_process,acrosome reaction;GO:0022414,biological_process,reproductive process;GO:0008236,molecular_function,serine-type peptidase activity;GO:0004252,molecular_function,seri…	-
SCNN1D	0.334123	0.313162	0.438312	0.28938	0.166441	0.195219	0.632103	0.246652	6.17805	0.0357592	0.154155	A6NNF7,Amiloride-sensitive sodium channel subunit delta	NP_001123885.2,amiloride-sensitive sodium channel subunit delta	PF00858,Amiloride-sensitive sodium channel	IPR020903,Epithelial sodium channel, conserved site;IPR004724,Epithelial sodium channel, chordates;IPR001873,Epithelial sodium channel	KOG4294,Non voltage-gated ion channels (DEG/ENaC family);ENOG410ZNFK,-	GO:0006814,biological_process,sodium ion transport;GO:0015629,cellular_component,actin cytoskeleton;GO:0005272,molecular_function,sodium channel activity;GO:0015280,molecular_function,ligand-gated sodium channel activity;GO:0006811,biological_process,ion transport;GO:0035725,biological_process,sodium ion transmembrane transport;GO:0005886,cellular_component,plasma membrane;GO:0016020,cellular_com…	-
CTD-2020K17.3	1.89688	1.76389	1.48705	1.39854	0.943439	0.753887	0.632008	1.65769	9.41496	0.0141859	0.118948	G3QPF1,Formin like 1	-	PF02181,ormin Homology 2 Domain;PF06367,iaphanous FH3 Domain;PF06371,iaphanous GTPase-binding Domain	IPR027657,Formin-like protein 1;IPR014767,Diaphanous autoregulatory (DAD) domain;IPR015425,Formin, FH2 domain	-	GO:0007010,biological_process,cytoskeleton organization;GO:0008360,biological_process,regulation of cell shape	-
FLJ35934	1.70307	1.68793	1.63228	1.10762	0.939903	0.957522	0.630498	1.33278	19.6541	0.0018212	0.11532	G3RMZ5,Uncharacterized protein	-	-	-	-	-	-
ALOX12B	2.00712	2.14342	1.71919	1.64024	0.966887	0.928943	0.630399	2.05445	9.64531	0.0133774	0.118035	H2QC68,Uncharacterized protein	XP_511864.2,arachidonate 12-lipoxygenase, 12R-type	PF00305,Lipoxygenase;PF01477,PLAT/LH2 domain	IPR020834,Lipoxygenase, conserved site;IPR036392,PLAT/LH2 domain superfamily;IPR001024,PLAT/LH2 domain;IPR036226,Lipoxigenase, C-terminal domain superfamily;IPR020833,Lipoxygenase, iron binding site;IPR013819,Lipoxygenase, C-terminal;IPR001885,Lipoxygenase, mammalian;IPR000907,Lipoxygenase	ENOG410IF0U,-;ENOG410YN4N,-	GO:0070257,biological_process,positive regulation of mucus secretion;GO:0006665,biological_process,sphingolipid metabolic process;GO:0043651,biological_process,linoleic acid metabolic process;GO:0010628,biological_process,positive regulation of gene expression;GO:0061436,biological_process,establishment of skin barrier;GO:0004052,molecular_function,arachidonate 12-lipoxygenase activity;GO:0016702…	K08021,ko00590,Arachidonic acid metabolism;K08021,ko04726,Serotonergic synapse
ZNF524	0.703781	1.1407	1.09009	0.578374	0.533643	0.635538	0.630148	0.116515	6.12793	0.036346	0.15537	A0A0A0MUZ3,Zinc finger protein 524	XP_009193639.1,-;XP_003916192.1,zinc finger protein 524;XP_009193637.1,-;XP_009193638.1,-	PF00096,Zinc finger, C2H2 type;PF13894,C2H2-type zinc finger;PF13912,C2H2-type zinc finger	IPR013087,Zinc finger C2H2-type;IPR036236,Zinc finger C2H2 superfamily	-	GO:0003676,molecular_function,nucleic acid binding	-
RBPMS-AS1	14.7437	12.7631	11.369	9.88209	7.66373	5.83781	0.629948	3.59094	14.7431	0.00435278	0.11532	-	-	-	-	-	-	-
CTD-2228K2.7	1.72076	1.81916	1.46116	1.29748	0.914882	0.79635	0.629456	2.51555	14.2068	0.00483399	0.11532	B4DKV9,cDNA FLJ60648	-	-	-	-	-	-
HLA-J	0.927668	0.889734	0.761832	0.606312	0.480527	0.460309	0.62909	0.447546	10.7891	0.0100255	0.115554	V5NRE4,Truncated MHC class I antigen	-	PF00129,Class I Histocompatibility antigen, domains alpha 1 and 2	IPR011161,MHC class I-like antigen recognition-like;IPR001039,MHC class I alpha chain, alpha1 alpha2 domains;IPR011162,MHC classes I/II-like antigen recognition protein;IPR037055,MHC class I-like antigen recognition-like superfamily	ENOG410II5V,-;ENOG4111K8F,-	GO:0016021,cellular_component,integral component of membrane	-
ST3GAL3	0.583562	0.692101	0.590608	0.514097	0.348685	0.261742	0.62833	1.15531	7.94972	0.0209925	0.128593	G3RJR4,ST3 beta-galactoside alpha-2,3-sialyltransferase 3	-	PF00777,lycosyltransferase family 29 (sialyltransferase)	IPR012163,Sialyltransferase;IPR038578,GT29-like superfamiliy;IPR001675,Glycosyl transferase family 29	-	GO:0005794,cellular_component,Golgi apparatus;GO:0097503,biological_process,sialylation;GO:0006486,biological_process,protein glycosylation;GO:0016740,molecular_function,transferase activity;GO:0016757,molecular_function,transferase activity, transferring glycosyl groups;GO:0016020,cellular_component,membrane;GO:0008373,molecular_function,sialyltransferase activity;GO:0016021,cellular_component,i…	-
PDGFB	1.98761	1.50999	1.50972	1.29508	0.935155	0.785547	0.628211	2.32622	11.8978	0.00784478	0.115554	A0A096NK54,Platelet derived growth factor subunit B	XP_003905609.1,-	PF04692,Platelet-derived growth factor, N terminal region;PF00341,PDGF/VEGF domain	IPR015583,Platelet-derived growth factor subunit B;IPR023581,Platelet-derived growth factor, conserved site;IPR000072,PDGF/VEGF domain;IPR029034,Cystine-knot cytokine;IPR006782,Platelet-derived growth factor, N-terminal	-	GO:0008083,molecular_function,growth factor activity;GO:0010512,biological_process,negative regulation of phosphatidylinositol biosynthetic process;GO:0043552,biological_process,positive regulation of phosphatidylinositol 3-kinase activity;GO:0045740,biological_process,positive regulation of DNA replication;GO:2000573,biological_process,positive regulation of DNA biosynthetic process;GO:0002548,b…	-
RP11-493P1.2	3.50655	2.6818	3.22545	2.74756	1.56004	1.38017	0.626845	0.361077	5.6186	0.0430672	0.164526	F1RKE1,Mediator of RNA polymerase II transcription subunit 13	-	PF06333,Mediator complex subunit 13 C-terminal	IPR021643,Mediator complex, subunit Med13, N-terminal, metazoa/fungi;IPR009401,Mediator complex, subunit Med13	KOG3600,Thyroid hormone receptor-associated protein complex, subunit TRAP240;ENOG410XPV2,-	GO:0006357,biological_process,regulation of transcription by RNA polymerase II;GO:0006355,biological_process,regulation of transcription, DNA-templated;GO:0006351,biological_process,transcription, DNA-templated;GO:0016592,cellular_component,mediator complex;GO:0001104,molecular_function,RNA polymerase II transcription cofactor activity;GO:0005634,cellular_component,nucleus	-
SH3D21	5.78706	6.11145	6.14681	5.13577	3.55627	2.24452	0.625913	4.41705	8.25723	0.0193102	0.124796	H2N7Z7,SH3 domain containing 21	-	PF07653,Variant SH3 domain;PF14604,Variant SH3 domain	IPR036028,SH3-like domain superfamily;IPR001452,SH3 domain;IPR035468,SH3D21, SH3 domain	ENOG410XQBY,-;KOG4348,Adaptor protein CMS/SETA	-	-
PLA2G6	2.24996	2.23614	1.84712	1.79515	1.29903	0.741806	0.625878	3.50368	6.68084	0.030639	0.145176	H2QLN4,Uncharacterized protein	XP_016794649.1,-;XP_009436656.1,-;XP_009436657.1,-;XP_016794647.1,-;XP_003317276.1,85/88 kDa calcium-independent phospholipase A2 isoform X2;XP_009436654.1,-;XP_016794648.1,-	PF12796,Ankyrin repeats (3 copies);PF13857,Ankyrin repeats (many copies);PF01734,Patatin-like phospholipase	IPR002110,Ankyrin repeat;IPR020683,Ankyrin repeat-containing domain;IPR002641,Patatin-like phospholipase domain;IPR016035,Acyl transferase/acyl hydrolase/lysophospholipase;IPR036770,Ankyrin repeat-containing domain superfamily	KOG0513,Ca2+-independent phospholipase A2;COG3621,Patatin;COG0666,FOG: Ankyrin repeat	GO:0006629,biological_process,lipid metabolic process;GO:0016787,molecular_function,hydrolase activity;GO:0032049,biological_process,cardiolipin biosynthetic process;GO:0019731,biological_process,antibacterial humoral response;GO:0005815,cellular_component,microtubule organizing center;GO:0017171,molecular_function,serine hydrolase activity;GO:0008152,biological_process,metabolic process;GO:00058…	-
LINC-PINT	0.488386	0.598232	0.561488	0.41879	0.312212	0.261048	0.625757	1.00171	10.3226	0.0112155	0.115654	A4D1M9,Uncharacterized protein	-	-	-	-	-	-
COL6A3	0.730041	0.719625	0.633545	0.527774	0.378191	0.350594	0.624708	3.43911	20.5611	0.00159727	0.11532	D9ZGF2,Collagen, type VI, alpha 3	NP_004360.2,collagen alpha-3(VI) chain isoform 1 precursor	PF00092,von Willebrand factor type A domain;PF01391,Collagen triple helix repeat (20 copies);PF00014,Kunitz/Bovine pancreatic trypsin inhibitor domain	IPR008160,Collagen triple helix repeat;IPR003961,Fibronectin type III;IPR036465,von Willebrand factor A-like domain superfamily;IPR036116,Fibronectin type III superfamily;IPR020901,Proteinase inhibitor I2, Kunitz, conserved site;IPR036880,Pancreatic trypsin inhibitor Kunitz domain superfamily;IPR013783,Immunoglobulin-like fold;IPR002223,Pancreatic trypsin inhibitor Kunitz domain;IPR002035,von Wil…	ENOG41103QR,-;KOG3544,Collagens (type IV and type XIII), and related proteins	GO:0010951,biological_process,negative regulation of endopeptidase activity;GO:0005578,,;GO:0005581,cellular_component,collagen trimer;GO:0042383,cellular_component,sarcolemma;GO:0004867,molecular_function,serine-type endopeptidase inhibitor activity;GO:0005615,cellular_component,extracellular space	K06238,ko04510,Focal adhesion;K06238,ko04974,Protein digestion and absorption;K06238,ko04512,ECM-receptor interaction;K06238,ko04151,PI3K-Akt signaling pathway
VEGFA	15.7813	16.1502	16.057	14.2378	9.13948	5.81299	0.62405	7.51599	7.08433	0.0270845	0.139568	J3KPA4,Vascular endothelial growth factor A	-	PF14554,VEGF heparin-binding domain;PF00341,PDGF/VEGF domain	IPR027928,Vascular endothelial growth factor, heparin-binding domain;IPR023581,Platelet-derived growth factor, conserved site;IPR000072,PDGF/VEGF domain;IPR029034,Cystine-knot cytokine;IPR036841,Vascular endothelial growth factor, heparin-binding domain superfamily	ENOG410ZWYU,-;ENOG410IGCM,-	GO:0008083,molecular_function,growth factor activity;GO:0010469,biological_process,regulation of signaling receptor activity;GO:0008201,molecular_function,heparin binding;GO:0016020,cellular_component,membrane	-
ZNF34	5.5126	5.5231	5.03071	4.66327	3.1406	1.94494	0.623953	3.24395	7.05238	0.0273465	0.139935	G3QKN9,Zinc finger protein 34	XP_018887606.1,zinc finger protein 34 isoform X2	PF00096,Zinc finger, C2H2 type;PF01352,KRAB box	IPR030753,Zinc finger protein 34;IPR013087,Zinc finger C2H2-type;IPR036051,KRAB domain superfamily;IPR036236,Zinc finger C2H2 superfamily;IPR001909,Krueppel-associated box	-	GO:0006355,biological_process,regulation of transcription, DNA-templated;GO:0003676,molecular_function,nucleic acid binding;GO:0046872,molecular_function,metal ion binding;GO:0005622,cellular_component,intracellular	-
NECAB2	1.1058	1.1213	1.14131	0.882391	0.614764	0.53631	0.623589	1.19046	11.2676	0.00896303	0.115554	H2QBL8,Uncharacterized protein	XP_001150555.1,N-terminal EF-hand calcium-binding protein 2 isoform X1	PF03992,Antibiotic biosynthesis monooxygenase;PF13833,-hand domain pair;PF13202,hand	IPR002048,EF-hand domain;IPR018247,EF-Hand 1, calcium-binding site;IPR007138,Antibiotic biosynthesis monooxygenase domain;IPR011008,Dimeric alpha-beta barrel;IPR011992,EF-hand domain pair	ENOG4111GJU,-;ENOG410IH3U,-	GO:1904021,biological_process,negative regulation of G-protein coupled receptor internalization;GO:0070374,biological_process,positive regulation of ERK1 and ERK2 cascade;GO:0031802,molecular_function,type 5 metabotropic glutamate receptor binding;GO:0031687,molecular_function,A2A adenosine receptor binding;GO:0005509,molecular_function,calcium ion binding;GO:1905477,biological_process,positive r…	-
CACNA2D2	15.32	13.6695	12.2598	11.016	7.9586	6.00068	0.623272	6.10706	13.5372	0.00553122	0.11532	C9JVC9,Voltage-dependent calcium channel subunit alpha-2/delta-2	-	PF08473,Neuronal voltage-dependent calcium channel alpha 2acd;PF00092,von Willebrand factor type A domain;PF08399,VWA N-terminal	IPR002035,von Willebrand factor, type A;IPR036465,von Willebrand factor A-like domain superfamily;IPR013608,VWA N-terminal;IPR013680,Voltage-dependent calcium channel, alpha-2/delta subunit, conserved region	ENOG410XPDX,-;KOG2353,L-type voltage-dependent Ca2+ channel, alpha2/delta subunit	-	-
RP11-363J20.2	2.97653	3.21122	3.02661	1.67493	2.34223	1.49538	0.62286	0.531291	8.21536	0.019408	0.1248	H2Q8I4,Polypeptide N-acetylgalactosaminyltransferase	XP_522885.4,polypeptide N-acetylgalactosaminyltransferase 16;XP_009426294.2,-	PF00535,lycosyl transferase family 2;PF00652,Ricin-type beta-trefoil lectin domain	IPR035992,Ricin B-like lectins;IPR000772,Ricin B, lectin domain;IPR029044,Nucleotide-diphospho-sugar transferases;IPR001173,Glycosyltransferase 2-like	ENOG410XPRX,-;KOG3738,Predicted polypeptide N-acetylgalactosaminyltransferase	GO:0018243,biological_process,protein O-linked glycosylation via threonine;GO:0016757,molecular_function,transferase activity, transferring glycosyl groups;GO:0006486,biological_process,protein glycosylation;GO:0005794,cellular_component,Golgi apparatus;GO:0016740,molecular_function,transferase activity;GO:0030246,molecular_function,carbohydrate binding;GO:0000139,cellular_component,Golgi membran…	K00710,ko00512,Mucin type O-Glycan biosynthesis
RAMP2-AS1	1.04937	0.883989	1.00661	0.711332	0.552513	0.509007	0.62276	1.71384	16.4846	0.00310722	0.11532	Q9BV50,Uncharacterized protein	-	-	-	-	-	-
PRSS53	0.332571	0.317265	0.264111	0.250233	0.182674	0.119985	0.622006	0.453556	6.09154	0.0367796	0.156023	H2RDQ8,Uncharacterized protein	XP_016785226.1,serine protease 53 isoform X5	PF00089,Trypsin	IPR001254,Serine proteases, trypsin domain;IPR018114,Serine proteases, trypsin family, histidine active site;IPR001314,Peptidase S1A, chymotrypsin family;IPR009003,Peptidase S1, PA clan;IPR033116,Serine proteases, trypsin family, serine active site	KOG3627,Trypsin;COG5640,Secreted trypsin-like serine protease	GO:0006508,biological_process,proteolysis;GO:0016787,molecular_function,hydrolase activity;GO:0005737,cellular_component,cytoplasm;GO:0004252,molecular_function,serine-type endopeptidase activity;GO:0008236,molecular_function,serine-type peptidase activity;GO:0008233,molecular_function,peptidase activity	-
RP11-496I9.1	1.34285	1.30608	1.729	1.08227	0.992792	0.571932	0.619237	1.50532	7.29343	0.0254452	0.137704	Q8N9U2,cDNA FLJ36520 fis, clone TRACH2002100	-	-	-	-	-	-
RNPEPL1	0.689475	0.602776	0.58026	0.459624	0.389935	0.283265	0.619198	1.96002	13.5195	0.00549	0.11532	G3QGK9,Arginyl aminopeptidase like 1	-	PF01433,Peptidase family M1 domain;PF09127,Leukotriene A4 hydrolase, C-terminal	-	-	-	-
U47924.6	5.08276	5.01073	5.0055	4.04679	2.75535	2.36212	0.618202	2.84124	14.4142	0.00464046	0.11532	A0A1S3A934,60S ribosomal protein L13	XP_007531327.1,60S ribosomal protein L13;XP_016047157.1,-	-	IPR018256,Ribosomal protein L13e, conserved site;IPR001380,Ribosomal protein L13e	-	GO:0005840,cellular_component,ribosome;GO:0005622,cellular_component,intracellular;GO:0003735,molecular_function,structural constituent of ribosome;GO:0030529,,;GO:0006412,biological_process,translation	-
CTD-2012K14.2	8.22955	8.75511	6.88115	6.90691	4.55571	3.05407	0.618063	1.76101	6.49443	0.0324779	0.148474	H2NR82,RHO family interacting cell polarization regulator 1	-	PF13646,HEAT repeats;PF15903,ilopodia upregulated, FAM65	IPR011989,Armadillo-like helical;IPR026136,RIPOR family member 3;IPR031780,FAM65, N-terminal;IPR016024,Armadillo-type fold	ENOG410IGQR,-;ENOG410ZI73,-	GO:0005737,cellular_component,cytoplasm	-
RP11-958N24.2	0.218356	0.203615	0.280623	0.149257	0.136308	0.137658	0.618035	0.912897	10.8783	0.00981606	0.115554	G3QVU1,Polycystin 1, transient receptor potential channel interacting	-	PF13855,Leucine rich repeat;PF00801,PKD domain;PF01822,WSC domain;PF00059,Lectin C-type domain;PF02010,REJ domain;PF08016,Polycystin cation channel	IPR001611,Leucine-rich repeat;IPR000601,PKD domain;IPR035986,PKD domain superfamily;IPR016186,C-type lectin-like/link domain superfamily;IPR002859,PKD/REJ-like domain;IPR002889,Carbohydrate-binding WSC;IPR000483,Cysteine-rich flanking region, C-terminal;IPR000203,GPS motif;IPR032675,Leucine-rich repeat domain superfamily;IPR013122,Polycystin cation channel, PKD1/PKD2;IPR000372,Leucine-rich repeat…	-	GO:0001822,biological_process,kidney development;GO:0016021,cellular_component,integral component of membrane;GO:0016020,cellular_component,membrane	-
SEMA5B	6.03255	5.50806	5.37368	4.97742	2.98242	2.35323	0.617476	4.80235	8.94319	0.0160405	0.120525	G3QXA2,Semaphorin 5B	XP_004036231.1,semaphorin-5B isoform X1	PF01437,Plexin repeat;PF00090,Thrombospondin type 1 domain;PF01403,Sema domain	IPR001627,Sema domain;IPR000884,Thrombospondin type-1 (TSP1) repeat;IPR036352,Sema domain superfamily;IPR016201,PSI domain;IPR002165,Plexin repeat;IPR015943,WD40/YVTN repeat-like-containing domain superfamily;IPR027231,Semaphorin;IPR036383,Thrombospondin type-1 (TSP1) repeat superfamily	-	GO:0050908,biological_process,detection of light stimulus involved in visual perception;GO:0016020,cellular_component,membrane;GO:0097485,biological_process,neuron projection guidance;GO:0048675,biological_process,axon extension;GO:0016021,cellular_component,integral component of membrane;GO:1990138,biological_process,neuron projection extension	K06841,ko04360,Axon guidance
ABHD14B	1.46033	1.19627	1.19596	1.06715	0.69762	0.576702	0.617378	1.7078	9.00657	0.0157745	0.120142	V9HW87,Abhydrolase domain containing 14B, isoform CRA_a	NP_001139786.1,-;NP_116139.1,protein ABHD14B isoform 1	PF12697,Alpha/beta hydrolase family	IPR000073,Alpha/beta hydrolase fold-1;IPR029058,Alpha/Beta hydrolase fold	ENOG410IHBA,-;COG0596,Predicted hydrolases or acyltransferases (alpha/beta hydrolase superfamily)	GO:0005829,cellular_component,cytosol;GO:0016787,molecular_function,hydrolase activity;GO:0005634,cellular_component,nucleus;GO:0005730,cellular_component,nucleolus	-
POU6F2	1.85173	1.55157	1.75432	1.34525	0.937689	0.847711	0.617095	3.49588	16.725	0.00301766	0.11532	A0A140GPP8,POU domain protein	-	PF00157,Pou domain - N-terminal to homeobox domain;PF00046,Homeobox domain	IPR009057,Homeobox-like domain superfamily;IPR010982,Lambda repressor-like, DNA-binding domain superfamily;IPR033056,POU domain, class 6, transcription factor 2;IPR013847,POU domain;IPR001356,Homeobox domain;IPR000327,POU-specific domain	-	GO:0006355,biological_process,regulation of transcription, DNA-templated;GO:0003677,molecular_function,DNA binding;GO:0003700,molecular_function,DNA binding transcription factor activity;GO:0005634,cellular_component,nucleus;GO:0006366,biological_process,transcription by RNA polymerase II;GO:0006351,biological_process,transcription, DNA-templated;GO:0007275,biological_process,multicellular organi…	-
RIMS3	4.11951	4.5699	3.68633	3.55221	2.33031	1.666	0.61586	4.56963	8.70554	0.0170891	0.122462	F6VN04,Regulating synaptic membrane exocytosis protein 3	NP_001248496.1,regulating synaptic membrane exocytosis protein 3;XP_014991649.1,-	PF00168,C2 domain	IPR000008,C2 domain;IPR035892,C2 domain superfamily	KOG2060,Rab3 effector RIM1 and related proteins, contain PDZ and C2 domains;ENOG410ZNB1,-	GO:0048791,biological_process,calcium ion-regulated exocytosis of neurotransmitter;GO:0044325,molecular_function,ion channel binding;GO:2000300,biological_process,regulation of synaptic vesicle exocytosis;GO:0048786,cellular_component,presynaptic active zone;GO:0042391,biological_process,regulation of membrane potential	-
SMOC1	0.41042	0.431171	0.427554	0.325454	0.242783	0.20143	0.614918	0.590869	9.51868	0.0137082	0.118035	H2Q8J1,SPARC related modular calcium binding 1	XP_009426308.1,-	PF10591,Secreted protein acidic and rich in cysteine Ca binding region;PF07648,Kazal-type serine protease inhibitor domain;PF16597,Thyroglobulin_1 repeat associated disordered domain;PF00086,Thyroglobulin type-1 repeat	IPR018247,EF-Hand 1, calcium-binding site;IPR000716,Thyroglobulin type-1;IPR011992,EF-hand domain pair;IPR002350,Kazal domain;IPR019577,SPARC/Testican, calcium-binding domain;IPR036058,Kazal domain superfamily;IPR037639,SMOC-1, extracellular calcium-binding domain;IPR036857,Thyroglobulin type-1 superfamily	KOG4578,Uncharacterized conserved protein, contains KAZAL and TY domains;ENOG410YP7C,-	GO:0005578,,;GO:0005509,molecular_function,calcium ion binding;GO:0001654,biological_process,eye development;GO:0045667,biological_process,regulation of osteoblast differentiation;GO:0050840,molecular_function,extracellular matrix binding;GO:0060173,biological_process,limb development;GO:0007165,biological_process,signal transduction	-
NXPH3	1.22702	1.37827	1.08932	0.982914	0.701794	0.562049	0.61472	2.47732	11.7012	0.00819721	0.115554	D6RGW2,Neurexophilin-3	-	PF06312,Neurexophilin	IPR026845,Neurexophilin/NXPE;IPR010450,Neurexophilin	ENOG410IK4V,-;ENOG410Y975,-	-	-
ACCS	0.447113	0.556337	0.452951	0.363498	0.241956	0.277833	0.614306	1.19272	10.7342	0.0101571	0.115554	A0A0S2Z622,1-aminocyclopropane-1-carboxylate synthase-like protein	NP_001120691.1,-;NP_115981.1,1-aminocyclopropane-1-carboxylate synthase-like protein 1	PF00155,Aminotransferase class I and II	IPR015421,Pyridoxal phosphate-dependent transferase, major domain;IPR015422,Pyridoxal phosphate-dependent transferase domain 1;IPR015424,Pyridoxal phosphate-dependent transferase;IPR004839,Aminotransferase, class I/classII	-	GO:0030170,molecular_function,pyridoxal phosphate binding;GO:0003824,molecular_function,catalytic activity;GO:0009058,biological_process,biosynthetic process	-
AC240274.1	4.31556	3.80606	3.53576	3.27634	2.20159	1.63409	0.613885	3.80742	9.8292	0.0127728	0.117193	A0A087WVG8,Neuroblastoma breakpoint family member 11	-	PF06758,Repeat of unknown function (DUF1220)	IPR010630,Neuroblastoma breakpoint family (NBPF) domain	ENOG4110SQ7,-;ENOG410KG3F,-	-	-
PRSS8	15.5975	14.8177	13.3033	11.8853	8.67548	6.10331	0.613595	5.12519	11.7541	0.00810048	0.115554	H2QAZ8,Uncharacterized protein	XP_001157509.1,prostasin	PF00089,Trypsin	IPR001254,Serine proteases, trypsin domain;IPR018114,Serine proteases, trypsin family, histidine active site;IPR001314,Peptidase S1A, chymotrypsin family;IPR009003,Peptidase S1, PA clan;IPR033116,Serine proteases, trypsin family, serine active site	KOG3627,Trypsin;COG5640,Secreted trypsin-like serine protease	GO:0006508,biological_process,proteolysis;GO:0016787,molecular_function,hydrolase activity;GO:0017080,molecular_function,sodium channel regulator activity;GO:0010765,biological_process,positive regulation of sodium ion transport;GO:0065009,biological_process,regulation of molecular function;GO:0046658,cellular_component,anchored component of plasma membrane;GO:0004252,molecular_function,serine-ty…	-
LINC00959	0.360522	0.445476	0.441148	0.318265	0.276871	0.160599	0.612894	0.182211	5.60505	0.0432507	0.164936	A0A1B0GUT2,Chromosome 10 open reading frame 143	-	-	-	-	-	-
NRG2	0.680839	0.668053	0.741263	0.65259	0.358184	0.267713	0.612441	1.3468	5.23023	0.0494257	0.173514	H2R1G8,Uncharacterized protein	XP_003310900.1,pro-neuregulin-2, membrane-bound isoform isoform X1	PF02158,Neuregulin family;PF07679,Immunoglobulin I-set domain	IPR007110,Immunoglobulin-like domain;IPR002154,Neuregulin, C-terminal;IPR003599,Immunoglobulin subtype;IPR036179,Immunoglobulin-like domain superfamily;IPR013783,Immunoglobulin-like fold;IPR000742,EGF-like domain;IPR013032,EGF-like, conserved site;IPR003598,Immunoglobulin subtype 2;IPR013098,Immunoglobulin I-set	ENOG410Y95Z,-;ENOG410IGZW,-	GO:0035556,biological_process,intracellular signal transduction;GO:0016020,cellular_component,membrane;GO:0005102,molecular_function,signaling receptor binding;GO:0048513,biological_process,animal organ development;GO:0005622,cellular_component,intracellular;GO:0016021,cellular_component,integral component of membrane;GO:0005615,cellular_component,extracellular space	-
TAC1	3.02893	2.58246	3.20376	2.39559	1.96637	1.01549	0.611971	2.15491	5.95906	0.0385866	0.158455	A0A287CUU0,Tachykinin precursor 1	XP_013216803.1,protachykinin-1 isoform X1	-	IPR008215,Tachykinin domain;IPR013055,Tachykinin/Neurokinin-like, conserved site;IPR008216,Tachykinin family	-	GO:0007217,biological_process,tachykinin receptor signaling pathway	-
ABCA2	1.05016	1.03579	0.973414	0.85132	0.613353	0.404002	0.61181	3.22954	9.09089	0.0154291	0.119753	A0A087WXK5,ATP-binding cassette sub-family A member 2	-	PF12698,ABC-2 family transporter protein;PF00005,ABC transporter	IPR026082,ABC transporter A;IPR017871,ABC transporter, conserved site;IPR003593,AAA+ ATPase domain;IPR003439,ABC transporter-like;IPR027417,P-loop containing nucleoside triphosphate hydrolase	COG1131,ABC-type multidrug transport system, ATPase component;KOG0059,Lipid exporter ABCA1 and related proteins, ABC superfamily	GO:0042626,molecular_function,ATPase activity, coupled to transmembrane movement of substances;GO:0055085,biological_process,transmembrane transport;GO:0016887,molecular_function,ATPase activity;GO:0016020,cellular_component,membrane;GO:0000166,molecular_function,nucleotide binding;GO:0005524,molecular_function,ATP binding;GO:0016021,cellular_component,integral component of membrane	-
CACNG7	14.9499	14.6874	13.6551	12.3877	8.41895	5.69673	0.61091	5.00808	8.95456	0.0159924	0.12046	A0A0D9S5H5,Multifunctional fusion protein	XP_007996158.1,-;XP_007996159.1,-	PF13903,PMP-22/EMP/MP20/Claudin tight junction	IPR004031,PMP-22/EMP/MP20/Claudin superfamily;IPR008368,Voltage-dependent calcium channel, gamma subunit;IPR008371,Voltage-dependent calcium channel, gamma-7 subunit	-	GO:0005262,molecular_function,calcium channel activity;GO:2000311,biological_process,regulation of AMPA receptor activity;GO:0006811,biological_process,ion transport;GO:0005244,molecular_function,voltage-gated ion channel activity;GO:0016020,cellular_component,membrane;GO:0034765,biological_process,regulation of ion transmembrane transport;GO:0006816,biological_process,calcium ion transport;GO:00…	K04872,ko05410,Hypertrophic cardiomyopathy (HCM);K04872,ko04921,Oxytocin signaling pathway;K04872,ko04260,Cardiac muscle contraction;K04872,ko05414,Dilated cardiomyopathy;K04872,ko05412,Arrhythmogenic right ventricular cardiomyopathy (ARVC);K04872,ko04010,MAPK signaling pathway;K04872,ko04261,Adrenergic signaling in cardiomyocytes
TMEM42	1.31845	1.43598	1.54171	1.27598	0.759401	0.591973	0.610734	1.83897	6.83862	0.0291833	0.142574	H2QMF2,Transmembrane protein 42	-	-	-	ENOG410IWPB,-;ENOG410XXKU,-	GO:0016021,cellular_component,integral component of membrane;GO:0016020,cellular_component,membrane	-
M1AP	2.24949	2.12388	1.95199	1.69419	1.39103	0.775279	0.610684	2.34322	7.42596	0.0244701	0.135385	H2R3U8,Uncharacterized protein	-	-	IPR033587,Meiosis 1 arrest protein	ENOG4111HE9,-;ENOG410IGUR,-	GO:0007283,biological_process,spermatogenesis;GO:0007127,biological_process,meiosis I;GO:0005737,cellular_component,cytoplasm;GO:0007292,biological_process,female gamete generation;GO:0051308,biological_process,male meiosis chromosome separation;GO:0042802,molecular_function,identical protein binding	-
ABCG1	0.429523	0.450322	0.324552	0.269369	0.250817	0.210528	0.610622	0.997099	10.7714	0.0100675	0.115554	E9PGV9,ATP-binding cassette sub-family G member 1	-	PF01061,ABC-2 type transporter;PF00005,ABC transporter	IPR003439,ABC transporter-like;IPR013525,ABC-2 type transporter;IPR027417,P-loop containing nucleoside triphosphate hydrolase;IPR020064,ABC transporter, G1;IPR003593,AAA+ ATPase domain;IPR017871,ABC transporter, conserved site;IPR005284,Pigment precursor permease/Protein ATP-binding cassette sub-family G	COG1131,ABC-type multidrug transport system, ATPase component;KOG0061,Transporter, ABC superfamily (Breast cancer resistance protein)	GO:0055085,biological_process,transmembrane transport;GO:0017127,molecular_function,cholesterol transporter activity;GO:0016020,cellular_component,membrane;GO:0032367,biological_process,intracellular cholesterol transport;GO:0016887,molecular_function,ATPase activity;GO:0005622,cellular_component,intracellular;GO:0000166,molecular_function,nucleotide binding;GO:0005524,molecular_function,ATP bind…	-
NFKB2	14.3341	13.7772	12.8481	11.5103	7.7192	5.82833	0.61058	5.60699	11.3207	0.00893672	0.115554	G3QVP8,Nuclear factor kappa B subunit 2	-	PF12796,Ankyrin repeats (3 copies);PF00531,eath domain;PF00554,Rel homology DNA-binding domain;PF16179,Rel homology dimerisation domain	IPR011539,Rel homology domain (RHD), DNA-binding domain;IPR020683,Ankyrin repeat-containing domain;IPR008967,p53-like transcription factor, DNA-binding;IPR032397,Rel homology dimerisation domain;IPR011029,Death-like domain superfamily;IPR030492,Rel homology domain, conserved site;IPR037059,Rel homology domain (RHD), DNA-binding domain superfamily;IPR000488,Death domain;IPR013783,Immunoglobulin-li…	-	GO:0003677,molecular_function,DNA binding;GO:0005737,cellular_component,cytoplasm;GO:0003700,molecular_function,DNA binding transcription factor activity;GO:0006355,biological_process,regulation of transcription, DNA-templated;GO:0005634,cellular_component,nucleus;GO:0007165,biological_process,signal transduction	-
KCNG1	1.57547	1.74512	1.58696	1.45786	0.829143	0.71682	0.610519	2.83124	8.12744	0.0200196	0.126433	G1R5R7,Potassium voltage-gated channel modifier subfamily G member 1	XP_003252984.1,-;XP_012367187.1,-	PF02214,BTB/POZ domain;PF00520,Ion transport protein	IPR003969,Potassium channel, voltage dependent, Kv6;IPR003131,Potassium channel tetramerisation-type BTB domain;IPR011333,SKP1/BTB/POZ domain superfamily;IPR003968,Potassium channel, voltage dependent, Kv;IPR027359,Voltage-dependent channel domain superfamily;IPR005821,Ion transport domain;IPR000210,BTB/POZ domain;IPR028325,Voltage-gated potassium channel	KOG3713,Voltage-gated K+ channel KCNB/KCNC;COG1226,Kef-type K+ transport systems, predicted NAD-binding component	GO:0005216,molecular_function,ion channel activity;GO:0005251,molecular_function,delayed rectifier potassium channel activity;GO:0005267,molecular_function,potassium channel activity;GO:0005244,molecular_function,voltage-gated ion channel activity;GO:0055085,biological_process,transmembrane transport;GO:0008076,cellular_component,voltage-gated potassium channel complex;GO:0005249,molecular_functi…	-
LRP4-AS1	0.818224	0.926858	0.90017	0.674797	0.562077	0.369997	0.610499	0.22437	6.80913	0.0292936	0.142574	A0A1A6GHT4,Uncharacterized protein	-	PF14670,Coagulation Factor Xa inhibitory site;PF00057,Low-density lipoprotein receptor domain class A;PF12662,Complement Clr-like EGF-like;PF00058,Low-density lipoprotein receptor repeat class B	IPR023415,Low-density lipoprotein (LDL) receptor class A, conserved site;IPR018097,EGF-like calcium-binding, conserved site;IPR000033,LDLR class B repeat;IPR002172,Low-density lipoprotein (LDL) receptor class A repeat;IPR009030,Growth factor receptor cysteine-rich domain superfamily;IPR011042,Six-bladed beta-propeller, TolB-like;IPR001881,EGF-like calcium-binding domain;IPR026823,Complement Clr-l…	-	GO:0060828,biological_process,regulation of canonical Wnt signaling pathway;GO:0048513,biological_process,animal organ development;GO:0005509,molecular_function,calcium ion binding;GO:0030509,biological_process,BMP signaling pathway;GO:0016020,cellular_component,membrane;GO:0016021,cellular_component,integral component of membrane	-
GNG7	1.51148	1.86467	1.85275	1.45596	1.14139	0.599524	0.610202	2.67005	5.83175	0.0402467	0.160092	G3QD57,Guanine nucleotide-binding protein subunit gamma	-	PF00631,L domain	-	-	-	-
HMCN2	0.699705	0.616282	0.566422	0.548968	0.38451	0.219948	0.61003	3.35159	5.98618	0.0382442	0.157688	A0A1D5RK05,Hemicentin 2	-	-	IPR032984,Hemicentin-2;IPR013106,Immunoglobulin V-set domain;IPR018097,EGF-like calcium-binding, conserved site;IPR036465,von Willebrand factor A-like domain superfamily;IPR006605,G2 nidogen/fibulin G2F;IPR009017,Green fluorescent protein;IPR009030,Growth factor receptor cysteine-rich domain superfamily;IPR003599,Immunoglobulin subtype;IPR001881,EGF-like calcium-binding domain;IPR036179,Immunoglo…	-	GO:0005509,molecular_function,calcium ion binding	-
RP11-104H15.8	36.4206	34.0828	30.4142	27.5948	20.0471	14.0484	0.609442	3.14991	10.0821	0.0119955	0.116515	-	-	-	-	-	-	-
MMP19	0.736487	0.741191	0.739359	0.518038	0.483948	0.346459	0.60843	1.47942	13.8965	0.00508408	0.11532	G3RBP6,Matrix metallopeptidase 19	XP_004053369.2,matrix metalloproteinase-19	PF00413,Matrixin;PF01471,Putative peptidoglycan binding domain;PF00045,Hemopexin	IPR001818,Peptidase M10, metallopeptidase;IPR036375,Hemopexin-like domain superfamily;IPR036365,PGBD-like superfamily;IPR021190,Peptidase M10A;IPR000585,Hemopexin-like domain;IPR028724,Matrix metalloproteinase-19;IPR024079,Metallopeptidase, catalytic domain superfamily;IPR006026,Peptidase, metallopeptidase;IPR018487,Hemopexin-like repeats;IPR033739,Peptidase M10A, catalytic domain;IPR002477,Pepti…	-	GO:0006508,biological_process,proteolysis;GO:0016787,molecular_function,hydrolase activity;GO:0008237,molecular_function,metallopeptidase activity;GO:0031012,cellular_component,extracellular matrix;GO:0046872,molecular_function,metal ion binding;GO:0008233,molecular_function,peptidase activity;GO:0008270,molecular_function,zinc ion binding;GO:0004222,molecular_function,metalloendopeptidase activi…	-
GRIK4	0.355724	0.308262	0.323973	0.277833	0.187114	0.139053	0.608334	0.997132	7.20357	0.0260001	0.138639	B2RAP6,cDNA, FLJ95040, highly similar to Homo sapiens glutamate receptor, ionotropic, kainate 4	NP_001269402.1,glutamate receptor ionotropic, kainate 4 isoform 2 precursor;NP_001269399.1,-	PF00060,Ligand-gated ion channel;PF01094,Receptor family ligand binding region;PF10613,Ligated ion channel L-glutamate- and glycine-binding site	IPR028082,Periplasmic binding protein-like I;IPR001508,Ionotropic glutamate receptor, metazoa;IPR001828,Receptor, ligand binding region;IPR001320,Ionotropic glutamate receptor;IPR019594,Ionotropic glutamate receptor, L-glutamate and glycine-binding domain	ENOG410KDI6,-;ENOG4110PNJ,-	GO:0005216,molecular_function,ion channel activity;GO:0030054,cellular_component,cell junction;GO:0045211,cellular_component,postsynaptic membrane;GO:0005234,molecular_function,extracellularly glutamate-gated ion channel activity;GO:0004872,-,-;GO:0004970,molecular_function,ionotropic glutamate receptor activity;GO:0006811,biological_process,ion transport;GO:0005886,cellular_component,plasma memb…	K05204,ko04080,Neuroactive ligand-receptor interaction;K05204,ko04724,Glutamatergic synapse
CNTNAP1	1.68558	1.61084	1.46658	1.31123	0.990483	0.613527	0.608146	2.94153	8.33173	0.0189172	0.12433	H2R9Q6,Contactin associated protein 1	XP_016787257.1,-	PF00754,5/8 type C domain;PF02210,Laminin G domain	IPR000421,Coagulation factor 5/8 C-terminal domain;IPR001791,Laminin G domain;IPR036056,Fibrinogen-like, C-terminal;IPR002181,Fibrinogen, alpha/beta/gamma chain, C-terminal globular domain;IPR013320,Concanavalin A-like lectin/glucanase domain superfamily;IPR003585,Neurexin/syndecan/glycophorin C;IPR000742,EGF-like domain;IPR028872,Contactin-associated protein 1;IPR008979,Galactose-binding-like do…	ENOG410XPHG,-;KOG3516,Neurexin IV	GO:0071205,biological_process,protein localization to juxtaparanode region of axon;GO:0050884,biological_process,neuromuscular process controlling posture;GO:0043209,cellular_component,myelin sheath;GO:0007010,biological_process,cytoskeleton organization;GO:0030913,biological_process,paranodal junction assembly;GO:0022010,biological_process,central nervous system myelination;GO:0002175,biological…	K07379,ko04514,Cell adhesion molecules (CAMs)
SHANK1	0.393877	0.503387	0.572086	0.37382	0.261909	0.2596	0.607872	1.57844	9.65239	0.0132742	0.117942	H9KV90,SH3 and multiple ankyrin repeat domains protein 1	XP_011525315.1,SH3 and multiple ankyrin repeat domains protein 1 isoform X1	PF12796,Ankyrin repeats (3 copies);PF16511,N-terminal or F0 domain of Talin-head FERM;PF00595,PDZ domain (Also known as DHR or GLGF);PF07653,Variant SH3 domain;PF00536,SAM domain (Sterile alpha motif)	IPR013761,Sterile alpha motif/pointed domain superfamily;IPR001478,PDZ domain;IPR002110,Ankyrin repeat;IPR032425,Talin, N-terminal F0 domain;IPR036028,SH3-like domain superfamily;IPR036770,Ankyrin repeat-containing domain superfamily;IPR020683,Ankyrin repeat-containing domain;IPR001452,SH3 domain;IPR035735,Shank1, SH3 domain;IPR001660,Sterile alpha motif domain;IPR036034,PDZ superfamily	KOG0504,FOG: Ankyrin repeat;KOG4375,Scaffold protein Shank and related SAM domain proteins;COG0666,FOG: Ankyrin repeat	GO:0005886,cellular_component,plasma membrane	-
PLP2	5.38056	4.65683	4.01058	3.65453	3.13183	1.80619	0.606201	2.26727	7.49053	0.0240119	0.13435	A0A024QYW3,Proteolipid protein 2	NP_002659.1,proteolipid protein 2	PF01284,Membrane-associating domain	IPR008253,Marvel domain	KOG4788,Members of chemokine-like factor super family and related proteins;ENOG4111IAF,-	GO:0016021,cellular_component,integral component of membrane;GO:0016020,cellular_component,membrane	-
VMAC	0.387015	0.589943	0.486721	0.362396	0.297217	0.230079	0.606072	-0.137564	5.62937	0.042894	0.164224	H2NX67,Vimentin type intermediate filament associated coiled-coil protein	XP_009250935.1,-	-	-	ENOG4111J8G,-;ENOG410IWFQ,-	-	-
RP11-624G17.3	3.29463	3.05783	2.94771	2.10093	2.38735	1.17174	0.605641	0.790355	6.12053	0.0365363	0.1555	L5LD50,Reticulon-4 receptor-like 2	-	PF13855,Leucine rich repeat	IPR001611,Leucine-rich repeat;IPR003591,Leucine-rich repeat, typical subtype;IPR032675,Leucine-rich repeat domain superfamily	-	-	-
FAM227A	0.692263	0.59743	0.653186	0.516337	0.394845	0.278415	0.605242	2.48676	10.9399	0.00976183	0.115554	A0A0A0MRD0,Protein FAM227A	-	PF14922,Protein of unknown function	IPR029417,FAM227 Protein	ENOG4111J06,-;ENOG410IEYD,-	-	-
NPIPA3	2.75544	3.01853	3.00933	2.09494	1.72447	1.5363	0.605233	1.79708	18.2918	0.00227266	0.11532	E9PNV8,Nuclear pore complex-interacting protein family member A3	XP_016879043.1,nuclear pore complex-interacting protein family member A3 isoform X3	PF06409,Nuclear pore complex interacting protein (NPIP)	IPR009443,Nuclear pore complex interacting protein	COG5069,Ca2+-binding actin-bundling protein fimbrin/plastin (EF-Hand superfamily);ENOG410J0WZ,-	GO:0005654,cellular_component,nucleoplasm	-
HHEX	1.40111	1.65668	1.48546	1.11428	1.01152	0.647276	0.605045	1.62568	10.0069	0.0121297	0.116747	H2Q2A0,Hematopoietically expressed homeobox	XP_507925.2,-	PF00046,Homeobox domain	IPR017970,Homeobox, conserved site;IPR001356,Homeobox domain;IPR020479,Homeobox domain, metazoa;IPR009057,Homeobox-like domain superfamily	ENOG410Z2UE,-;KOG0483,Transcription factor HEX, contains HOX and HALZ domains	GO:0034504,biological_process,protein localization to nucleus;GO:0001570,biological_process,vasculogenesis;GO:0035264,biological_process,multicellular organism growth;GO:0000122,biological_process,negative regulation of transcription by RNA polymerase II;GO:0006355,biological_process,regulation of transcription, DNA-templated;GO:0044212,molecular_function,transcription regulatory region DNA bindi…	K08024,ko05202,Transcriptional misregulation in cancer;K08024,ko04950,Maturity onset diabetes of the young
HEYL	1.04246	0.892905	0.737011	0.747865	0.426977	0.463598	0.604673	1.40161	7.39126	0.0247208	0.135987	G3QYY3,Hes related family bHLH transcription factor with YRPW motif-like	XP_004025566.1,hairy/enhancer-of-split related with YRPW motif-like protein isoform X2	PF00010,Helix-loop-helix DNA-binding domain;PF07527,Hairy Orange	IPR003650,Orange domain;IPR011598,Myc-type, basic helix-loop-helix (bHLH) domain;IPR036638,Helix-loop-helix DNA-binding domain superfamily	-	GO:0046983,molecular_function,protein dimerization activity;GO:0003700,molecular_function,DNA binding transcription factor activity;GO:0014031,biological_process,mesenchymal cell development;GO:0000122,biological_process,negative regulation of transcription by RNA polymerase II;GO:0003198,biological_process,epithelial to mesenchymal transition involved in endocardial cushion formation;GO:0003714,…	-
BTN3A3	0.376876	0.340286	0.421857	0.291412	0.251607	0.152763	0.604277	0.807371	6.82859	0.0291193	0.142574	A0A024R042,Butyrophilin, subfamily 3, member A3, isoform CRA_b	NP_008925.1,butyrophilin subfamily 3 member A3 isoform a precursor	PF13765,SPRY-associated domain;PF07686,Immunoglobulin V-set domain;PF00622,SPRY domain	IPR007110,Immunoglobulin-like domain;IPR036179,Immunoglobulin-like domain superfamily;IPR003879,Butyrophylin-like, SPRY domain;IPR001870,B30.2/SPRY domain;IPR003877,SPRY domain;IPR013320,Concanavalin A-like lectin/glucanase domain superfamily;IPR013783,Immunoglobulin-like fold;IPR003599,Immunoglobulin subtype;IPR013106,Immunoglobulin V-set domain;IPR006574,SPRY-associated;IPR037954,Butyrophilin s…	ENOG410IJI4,-;ENOG410YA6W,-	GO:0016021,cellular_component,integral component of membrane;GO:0016020,cellular_component,membrane	-
C17orf107	3.71151	3.89367	3.85422	3.47985	2.12137	1.45715	0.603755	3.3809	6.54638	0.0319519	0.147409	H2R9U2,Uncharacterized protein	-	-	-	ENOG410JBD5,-;ENOG411150Z,-	-	-
RP11-240G22.5	0.60917	0.748026	0.717796	0.557744	0.343072	0.368735	0.603282	0.600153	7.62901	0.0229263	0.132648	S7MPM1,F-box/WD repeat-containing protein 8	-	PF12937,-box-like	IPR019775,WD40 repeat, conserved site;IPR017986,WD40-repeat-containing domain;IPR036322,WD40-repeat-containing domain superfamily;IPR015943,WD40/YVTN repeat-like-containing domain superfamily;IPR001680,WD40 repeat;IPR036047,F-box-like domain superfamily;IPR001810,F-box domain	-	-	-
GABRE	0.15756	0.172926	0.121847	0.0881289	0.100189	0.0866522	0.602984	0.255521	7.7792	0.0219541	0.130556	G3QGA7,Gamma-aminobutyric acid type A receptor epsilon subunit	-	PF02932,Neurotransmitter-gated ion-channel transmembrane region;PF02931,Neurotransmitter-gated ion-channel ligand binding domain	IPR006028,Gamma-aminobutyric acid A receptor/Glycine receptor alpha;IPR018000,Neurotransmitter-gated ion-channel, conserved site;IPR006029,Neurotransmitter-gated ion-channel transmembrane domain;IPR006201,Neurotransmitter-gated ion-channel;IPR006202,Neurotransmitter-gated ion-channel ligand-binding domain;IPR036719,Neurotransmitter-gated ion-channel transmembrane domain superfamily;IPR036734,Neur…	-	GO:0005216,molecular_function,ion channel activity;GO:2001226,biological_process,negative regulation of chloride transport;GO:1902476,biological_process,chloride transmembrane transport;GO:0004888,molecular_function,transmembrane signaling receptor activity;GO:1902711,cellular_component,GABA-A receptor complex;GO:0006811,biological_process,ion transport;GO:0005886,cellular_component,plasma membra…	-
HCN2	1.39004	1.4144	1.33984	1.16291	0.716679	0.664019	0.602803	1.92378	10.1472	0.0118052	0.116113	H0WXB3,Hyperpolarization activated cyclic nucleotide gated potassium and sodium channel 2	-	PF00027,Cyclic nucleotide-binding domain;PF00520,Ion transport protein;PF08412,Ion transport protein N-terminal	IPR014710,RmlC-like jelly roll fold;IPR018488,Cyclic nucleotide-binding, conserved site;IPR000595,Cyclic nucleotide-binding domain;IPR018490,Cyclic nucleotide-binding-like;IPR005821,Ion transport domain;IPR013621,Ion transport N-terminal;IPR003938,Potassium channel, voltage-dependent, EAG/ELK/ERG	ENOG410XPSE,-;KOG0498,K+-channel ERG and related proteins, contain PAS/PAC sensor domain	GO:0005267,molecular_function,potassium channel activity;GO:0005244,molecular_function,voltage-gated ion channel activity;GO:0005886,cellular_component,plasma membrane;GO:0098855,cellular_component,HCN channel complex;GO:0005222,molecular_function,intracellular cAMP activated cation channel activity;GO:0005248,molecular_function,voltage-gated sodium channel activity;GO:0042391,biological_process,…	-
MACROD1	6.28695	6.90911	6.74907	6.06806	3.96857	2.27188	0.601791	3.47465	5.32441	0.0478263	0.172269	H2Q3Y8,MACRO domain containing 1	XP_001162785.2,O-acetyl-ADP-ribose deacetylase MACROD1 isoform X2	PF01661,Macro domain	IPR002589,Macro domain	COG2110,Predicted phosphatase homologous to the C-terminal domain of histone macroH2A1;KOG2633,Hismacro and SEC14 domain-containing proteins	GO:0016798,molecular_function,hydrolase activity, acting on glycosyl bonds;GO:0042278,biological_process,purine nucleoside metabolic process;GO:0006974,biological_process,cellular response to DNA damage stimulus;GO:0005634,cellular_component,nucleus;GO:0005739,cellular_component,mitochondrion;GO:0005654,cellular_component,nucleoplasm;GO:0019213,molecular_function,deacetylase activity;GO:0051725,b…	-
ICAM1	2.75268	2.87418	2.17618	2.34288	1.53653	0.9329	0.600997	2.95042	5.37827	0.0469409	0.171132	Q5NKV8,Intercellular adhesion molecule 1	-	PF03921,Intercellular adhesion molecule (ICAM), N-terminal domain	IPR003988,Intercellular adhesion molecule;IPR036179,Immunoglobulin-like domain superfamily;IPR013783,Immunoglobulin-like fold;IPR003599,Immunoglobulin subtype;IPR013768,Intercellular adhesion molecule, N-terminal;IPR003987,Intercellular adhesion molecule/vascular cell adhesion molecule, N-terminal	ENOG410YQ1Q,-;ENOG410IPHM,-	GO:0098609,biological_process,cell-cell adhesion;GO:0070234,biological_process,positive regulation of T cell apoptotic process;GO:0046006,biological_process,regulation of activated T cell proliferation;GO:0016021,cellular_component,integral component of membrane;GO:0016020,cellular_component,membrane	-
CRYL1	1.96963	2.1698	2.07932	1.69452	1.2584	0.865906	0.600914	1.87612	8.95998	0.0159695	0.12046	H2Q793,Crystallin lambda 1	XP_001147202.1,-	PF02737,3-hydroxyacyl-CoA dehydrogenase, NAD binding domain;PF00725,3-hydroxyacyl-CoA dehydrogenase, C-terminal domain	IPR036291,NAD(P)-binding domain superfamily;IPR022694,3-hydroxyacyl-CoA dehydrogenase;IPR013328,6-phosphogluconate dehydrogenase, domain 2;IPR006108,3-hydroxyacyl-CoA dehydrogenase, C-terminal;IPR006180,3-hydroxyacyl-CoA dehydrogenase, conserved site;IPR006176,3-hydroxyacyl-CoA dehydrogenase, NAD binding;IPR008927,6-phosphogluconate dehydrogenase-like, C-terminal domain superfamily	COG1250,3-hydroxyacyl-CoA dehydrogenase;KOG2305,3-hydroxyacyl-CoA dehydrogenase	GO:0006631,biological_process,fatty acid metabolic process;GO:0070403,molecular_function,NAD+ binding;GO:0042803,molecular_function,protein homodimerization activity;GO:0050104,molecular_function,L-gulonate 3-dehydrogenase activity;GO:0016491,molecular_function,oxidoreductase activity;GO:0055114,biological_process,oxidation-reduction process;GO:0003857,molecular_function,3-hydroxyacyl-CoA dehydro…	-
BATF2	0.928702	0.745169	0.719369	0.595707	0.451486	0.419954	0.599818	0.888984	9.93631	0.0123359	0.116747	H2Q414,Uncharacterized protein	XP_508537.2,basic leucine zipper transcriptional factor ATF-like 2 isoform X1	PF00170,bZIP transcription factor	IPR000837,AP-1 transcription factor;IPR029857,Basic leucine zipper transcriptional factor ATF-like 2;IPR004827,Basic-leucine zipper domain	KOG1414,Transcriptional activator FOSB/c-Fos and related bZIP transcription factors;ENOG4111CH5,-	GO:0003677,molecular_function,DNA binding;GO:0006357,biological_process,regulation of transcription by RNA polymerase II;GO:0003700,molecular_function,DNA binding transcription factor activity;GO:0006355,biological_process,regulation of transcription, DNA-templated;GO:0042832,biological_process,defense response to protozoan;GO:0043011,biological_process,myeloid dendritic cell differentiation	-
KIF17	8.8957	8.69507	7.71775	7.79346	4.84273	3.01646	0.599808	4.91278	5.69559	0.0421228	0.162909	A0A024RAF4,Kinesin family member 17, isoform CRA_a	-	PF00225,Kinesin motor domain	IPR027640,Kinesin-like protein;IPR019821,Kinesin motor domain, conserved site;IPR001752,Kinesin motor domain;IPR036961,Kinesin motor domain superfamily;IPR027417,P-loop containing nucleoside triphosphate hydrolase	COG5059,Kinesin-like protein;KOG4280,Kinesin-like protein	GO:0003777,molecular_function,microtubule motor activity;GO:0003774,molecular_function,motor activity;GO:0008017,molecular_function,microtubule binding;GO:0007018,biological_process,microtubule-based movement;GO:0000166,molecular_function,nucleotide binding;GO:0005524,molecular_function,ATP binding	-
CRISPLD2	0.336168	0.300852	0.375983	0.24499	0.1542	0.220978	0.599395	1.12682	8.63712	0.0172868	0.122469	K7A8K8,Cysteine-rich secretory protein LCCL domain containing 2	XP_016785785.1,-	PF03815,LCCL domain;PF00188,Cysteine-rich secretory protein family	IPR001283,Cysteine-rich secretory protein, allergen V5/Tpx-1-related;IPR004043,LCCL domain;IPR018244,Allergen V5/Tpx-1-related, conserved site;IPR014044,CAP domain;IPR036609,LCCL domain superfamily;IPR035940,CAP superfamily	KOG3017,Defense-related protein containing SCP domain;COG2340,Uncharacterized protein with SCP/PR1 domains	GO:0005539,molecular_function,glycosaminoglycan binding;GO:0005578,,;GO:0030133,cellular_component,transport vesicle;GO:0060325,biological_process,face morphogenesis;GO:0030198,biological_process,extracellular matrix organization;GO:0008201,molecular_function,heparin binding;GO:0005576,cellular_component,extracellular region	-
SYTL1	1.63597	1.8108	1.64076	1.3328	0.984775	0.807708	0.599316	2.9256	15.2095	0.00398158	0.11532	A8KAH3,cDNA FLJ75170, highly similar to Homo sapiens synaptotagmin-like 1, mRNA	-	PF00168,C2 domain	IPR000008,C2 domain;IPR028378,Synaptotagmin-like protein 1;IPR013083,Zinc finger, RING/FYVE/PHD-type;IPR010911,Rab-binding domain;IPR035892,C2 domain superfamily	ENOG41107B6,-;ENOG410IT3I,-	GO:0017137,molecular_function,Rab GTPase binding;GO:0006886,biological_process,intracellular protein transport;GO:0005622,cellular_component,intracellular;GO:0006887,biological_process,exocytosis	-
NTF3	0.576939	0.545703	0.528204	0.393843	0.363384	0.253035	0.598962	0.400934	8.52929	0.0178001	0.123177	A0A096MUL5,Neurotrophin 3	-	PF00243,Nerve growth factor family	IPR015578,Neurotrophin-3;IPR002072,Nerve growth factor-related;IPR020408,Nerve growth factor-like;IPR029034,Cystine-knot cytokine;IPR019846,Nerve growth factor conserved site	-	GO:0000187,biological_process,activation of MAPK activity;GO:0008083,molecular_function,growth factor activity;GO:0050732,biological_process,negative regulation of peptidyl-tyrosine phosphorylation;GO:0042981,biological_process,regulation of apoptotic process;GO:0016020,cellular_component,membrane;GO:0090630,biological_process,activation of GTPase activity;GO:0050918,biological_process,positive c…	-
FUT1	1.68778	1.71906	1.63853	1.46635	1.04122	0.604288	0.598934	2.55348	6.23958	0.0352217	0.152903	Q6IZA2,L-Fucosyltransferase	NP_001316806.1,-;NP_000139.1,galactoside 2-alpha-L-fucosyltransferase 1;XP_016882042.1,-	PF01531,lycosyl transferase family 11	IPR002516,Glycosyl transferase, family 11	ENOG410IFKR,-;ENOG4111HG3,-	GO:0005975,biological_process,carbohydrate metabolic process;GO:0005794,cellular_component,Golgi apparatus;GO:0032580,cellular_component,Golgi cisterna membrane;GO:0006486,biological_process,protein glycosylation;GO:0016757,molecular_function,transferase activity, transferring glycosyl groups;GO:0016740,molecular_function,transferase activity;GO:0008107,molecular_function,galactoside 2-alpha-L-fu…	K00718,ko00601,Glycosphingolipid biosynthesis - lacto and neolacto series;K00718,ko00603,Glycosphingolipid biosynthesis - globo series
RAB3IL1	5.40089	5.17007	6.06622	4.80572	3.07366	2.38393	0.598907	3.73863	9.00558	0.0157786	0.120142	K7CV42,RAB3A interacting protein	XP_016776531.1,-	PF06428,P/GTP exchange factor Sec2p	IPR009449,GDP/GTP exchange factor Sec2, N-terminal	KOG4324,Guanine nucleotide exchange factor;ENOG410XPSY,-	GO:0017112,molecular_function,Rab guanyl-nucleotide exchange factor activity;GO:0065009,biological_process,regulation of molecular function	-
OAS2	0.920671	0.922098	0.842559	0.806564	0.479041	0.371302	0.59884	2.17521	6.97001	0.0280367	0.140706	A0A087X0V5,2'-5'-oligoadenylate synthase 2	-	PF10421,2'-5'-oligoadenylate synthetase 1, domain 2, C-terminus;PF01909,Nucleotidyltransferase domain	IPR006117,2-5-oligoadenylate synthetase, conserved site;IPR006116,2-5-oligoadenylate synthetase, N-terminal;IPR002934,Polymerase, nucleotidyl transferase domain;IPR026774,2'-5'-oligoadenylate synthase;IPR018952,2'-5'-oligoadenylate synthetase 1, domain 2/C-terminal;IPR038121,2'-5'-oligoadenylate synthetase, domain 2 superfamily	COG5272,Ubiquitin;KOG0001,Ubiquitin and ubiquitin-like proteins	GO:0043231,cellular_component,intracellular membrane-bounded organelle;GO:0051607,biological_process,defense response to virus;GO:0016740,molecular_function,transferase activity;GO:0016779,molecular_function,nucleotidyltransferase activity;GO:0003723,molecular_function,RNA binding;GO:0006955,biological_process,immune response;GO:0003725,molecular_function,double-stranded RNA binding;GO:0005829,ce…	-
RHOU	1.03643	1.08036	0.92234	0.650462	0.612925	0.593091	0.598711	1.83829	21.0194	0.00147483	0.11532	F7E6T5,Ras homolog family member U	XP_002760644.1,rho-related GTP-binding protein RhoU	PF00071,Ras family	IPR001806,Small GTPase superfamily;IPR005225,Small GTP-binding protein domain;IPR003578,Small GTPase superfamily, Rho type;IPR027417,P-loop containing nucleoside triphosphate hydrolase	COG1100,GTPase SAR1 and related small G proteins;KOG0393,Ras-related small GTPase, Rho type	GO:0005525,molecular_function,GTP binding;GO:0007010,biological_process,cytoskeleton organization;GO:0007264,biological_process,small GTPase mediated signal transduction;GO:1903955,biological_process,positive regulation of protein targeting to mitochondrion;GO:0005622,cellular_component,intracellular;GO:0003924,molecular_function,GTPase activity;GO:0008360,biological_process,regulation of cell sh…	-
HIF3A	2.48799	2.2239	2.03668	1.68596	1.36717	1.09073	0.598413	3.91372	19.3336	0.00194689	0.11532	G3QX62,Hypoxia inducible factor 3 alpha subunit	-	PF08447,PAS fold;PF11413,Hypoxia-inducible factor-1;PF00989,PAS fold	IPR000014,PAS domain;IPR035965,PAS domain superfamily;IPR013655,PAS fold-3	-	GO:0006355,biological_process,regulation of transcription, DNA-templated;GO:0003677,molecular_function,DNA binding;GO:0003700,molecular_function,DNA binding transcription factor activity;GO:0006366,biological_process,transcription by RNA polymerase II;GO:0005886,cellular_component,plasma membrane;GO:0006351,biological_process,transcription, DNA-templated;GO:0005829,cellular_component,cytosol;GO:0…	-
GRM2	0.351725	0.339648	0.265334	0.191855	0.228155	0.163884	0.598335	0.885539	9.16081	0.0150379	0.119537	A8K1R9,cDNA FLJ78161, highly similar to Homo sapiens glutamate receptor, metabotropic 2	-	PF07562,Nine Cysteines Domain of family 3 GPCR;PF01094,Receptor family ligand binding region;PF00003,7 transmembrane sweet-taste receptor of 3 GCPR	IPR000162,GPCR, family 3, metabotropic glutamate receptor;IPR028082,Periplasmic binding protein-like I;IPR017978,GPCR family 3, C-terminal;IPR000337,GPCR, family 3;IPR001458,GPCR, family 3, metabotropic glutamate receptor 2;IPR001828,Receptor, ligand binding region;IPR038550,GPCR, family 3, nine cysteines domain superfamily;IPR017979,GPCR, family 3, conserved site;IPR011500,GPCR, family 3, nine c…	ENOG410XR6W,-;KOG1056,Glutamate-gated metabotropic ion channel receptor subunit GRM2 and related subunits, G-protein coupled receptor superfamily	GO:0007186,biological_process,G-protein coupled receptor signaling pathway;GO:0004871,molecular_function,signal transducer activity;GO:0005886,cellular_component,plasma membrane;GO:0007165,biological_process,signal transduction;GO:0016020,cellular_component,membrane;GO:0004930,molecular_function,G-protein coupled receptor activity;GO:0016021,cellular_component,integral component of membrane	-
RP11-256I9.3	87.0595	76.7058	64.3503	58.2407	45.0692	36.8631	0.598213	5.56754	16.4986	0.00314167	0.11532	-	-	-	-	-	-	-
TENM2	0.206281	0.196945	0.161115	0.132883	0.106174	0.106741	0.598049	0.764172	10.7739	0.0100616	0.115554	A0A1D5Q664,Teneurin transmembrane protein 2	-	-	IPR008969,Carboxypeptidase-like, regulatory domain superfamily;IPR027689,Teneurin-2/3;IPR022385,Rhs repeat-associated core;IPR028916,Tox-GHH domain;IPR006530,YD repeat;IPR011042,Six-bladed beta-propeller, TolB-like;IPR001881,EGF-like calcium-binding domain;IPR011044,Quinoprotein amine dehydrogenase, beta chain-like;IPR000742,EGF-like domain;IPR013032,EGF-like, conserved site;IPR009471,Teneurin in…	-	GO:0005509,molecular_function,calcium ion binding;GO:0097264,biological_process,self proteolysis;GO:0007165,biological_process,signal transduction;GO:0016020,cellular_component,membrane;GO:0005887,cellular_component,integral component of plasma membrane;GO:0016021,cellular_component,integral component of membrane	-
DANT1	3.55865	2.76406	3.09136	2.67939	1.53337	1.58561	0.597719	0.209128	5.72388	0.0415461	0.161971	-	-	-	-	-	-	-
DPP6	0.881857	0.876553	0.752512	0.70095	0.464747	0.382053	0.597384	3.18785	10.8699	0.00992354	0.115554	F7HGN6,Dipeptidyl peptidase like 6	XP_014990700.1,dipeptidyl aminopeptidase-like protein 6 isoform X2	PF00930,ipeptidyl peptidase IV (DPP IV) N-terminal region;PF00326,Prolyl oligopeptidase family	IPR002469,Dipeptidylpeptidase IV, N-terminal domain;IPR001375,Peptidase S9, prolyl oligopeptidase, catalytic domain;IPR029058,Alpha/Beta hydrolase fold;IPR038554,Dipeptidylpeptidase IV, N-terminal domain superfamily	COG1506,Dipeptidyl aminopeptidases/acylaminoacyl-peptidases;KOG2100,Dipeptidyl aminopeptidase	GO:0006508,biological_process,proteolysis;GO:0016020,cellular_component,membrane;GO:0065009,biological_process,regulation of molecular function;GO:0015459,molecular_function,potassium channel regulator activity;GO:1901379,biological_process,regulation of potassium ion transmembrane transport;GO:0008236,molecular_function,serine-type peptidase activity;GO:0008076,cellular_component,voltage-gated p…	-
TRPV3	0.20069	0.222358	0.210707	0.18251	0.124156	0.0835569	0.597316	0.754861	5.85772	0.0398322	0.159522	Q2M3L1,TRPV3 protein	-	PF12796,Ankyrin repeats (3 copies);PF00520,Ion transport protein	IPR024866,Transient receptor potential channel, vanilloid 3;IPR002110,Ankyrin repeat;IPR008347,Transient receptor potential channel, vanilloid 1-4;IPR020683,Ankyrin repeat-containing domain;IPR036770,Ankyrin repeat-containing domain superfamily;IPR005821,Ion transport domain;IPR024862,Transient receptor potential cation channel subfamily V	KOG3676,Ca2+-permeable cation channel OSM-9 and related channels (OTRPC family);ENOG4110DG4,-	GO:0005216,molecular_function,ion channel activity;GO:0055085,biological_process,transmembrane transport;GO:0006811,biological_process,ion transport;GO:0009266,biological_process,response to temperature stimulus;GO:0016020,cellular_component,membrane;GO:0034220,biological_process,ion transmembrane transport;GO:0042802,molecular_function,identical protein binding;GO:0016021,cellular_component,inte…	-
P4HTM	1.0037	1.01153	0.86922	0.774053	0.535185	0.466867	0.596537	2.56292	13.0451	0.00612425	0.11532	G3RLR4,Prolyl 4-hydroxylase, transmembrane	XP_004034160.1,transmembrane prolyl 4-hydroxylase isoform X2	PF13640,2OG-Fe(II) oxygenase superfamily	IPR002048,EF-hand domain;IPR018247,EF-Hand 1, calcium-binding site;IPR006620,Prolyl 4-hydroxylase, alpha subunit;IPR005123,Oxoglutarate/iron-dependent dioxygenase;IPR011992,EF-hand domain pair	-	GO:0031418,molecular_function,L-ascorbic acid binding;GO:0016705,molecular_function,oxidoreductase activity, acting on paired donors, with incorporation or reduction of molecular oxygen;GO:0005506,molecular_function,iron ion binding;GO:0016706,molecular_function,oxidoreductase activity, acting on paired donors, with incorporation or reduction of molecular oxygen, 2-oxoglutarate as one donor, and …	-
COL23A1	7.27078	7.47032	6.49897	6.01525	4.16836	2.93618	0.596347	4.3445	9.51637	0.0138227	0.118259	L8EAS4,Alternative protein COL23A1	-	-	-	-	-	-
PKNOX2	0.389156	0.457617	0.297049	0.330853	0.211337	0.163449	0.59604	1.02271	5.31937	0.0479103	0.17236	K7BFH4,PBX/knotted 1 homeobox 2	XP_016777719.1,-;XP_016777723.1,-;XP_016777718.1,-;XP_016777724.1,-;XP_016777725.1,-;XP_016777717.1,-;XP_016777721.1,-;XP_016777722.1,-;XP_016777726.1,-;XP_016777716.1,-;XP_016777720.1,-	PF16493,N-terminal of Homeobox Meis and PKNOX1;PF05920,Homeobox KN domain	IPR008422,Homeobox KN domain;IPR001356,Homeobox domain;IPR009057,Homeobox-like domain superfamily;IPR032453,Homeobox protein PKNOX/Meis, N-terminal	KOG0773,Transcription factor MEIS1 and related HOX domain proteins;ENOG410XPMQ,-	GO:0003677,molecular_function,DNA binding;GO:0005737,cellular_component,cytoplasm;GO:0015629,cellular_component,actin cytoskeleton;GO:0045171,cellular_component,intercellular bridge;GO:0006355,biological_process,regulation of transcription, DNA-templated;GO:0043565,molecular_function,sequence-specific DNA binding;GO:0003785,molecular_function,actin monomer binding;GO:0006357,biological_process,re…	-
MYH11	1.2677	1.25578	1.10748	0.927102	0.710667	0.597221	0.59551	3.96445	20.246	0.00168722	0.11532	A0A1D5QIG3,Myosin heavy chain 11	XP_014981181.1,myosin-11 isoform X3	-	IPR002928,Myosin tail;IPR001609,Myosin head, motor domain;IPR027417,P-loop containing nucleoside triphosphate hydrolase;IPR004009,Myosin, N-terminal, SH3-like;IPR000048,IQ motif, EF-hand binding site;IPR036961,Kinesin motor domain superfamily;IPR008989,Myosin S1 fragment, N-terminal;IPR027401,Myosin IQ motif-containing domain superfamily	-	GO:0003777,molecular_function,microtubule motor activity;GO:0051015,molecular_function,actin filament binding;GO:0016459,cellular_component,myosin complex;GO:0003779,molecular_function,actin binding;GO:0008017,molecular_function,microtubule binding;GO:0007018,biological_process,microtubule-based movement;GO:0003774,molecular_function,motor activity;GO:0000166,molecular_function,nucleotide binding…	-
OPRD1	0.334495	0.299409	0.331565	0.215286	0.185195	0.191709	0.594037	1.28857	16.2058	0.0032677	0.11532	G3QIB9,Opioid receptor delta 1	XP_004025365.1,delta-type opioid receptor	PF00001,7 transmembrane receptor (rhodopsin family)	IPR001418,Opioid receptor;IPR017452,GPCR, rhodopsin-like, 7TM;IPR000321,Delta opioid receptor;IPR000276,G protein-coupled receptor, rhodopsin-like	-	GO:0097237,biological_process,cellular response to toxic substance;GO:0007186,biological_process,G-protein coupled receptor signaling pathway;GO:0031226,cellular_component,intrinsic component of plasma membrane;GO:0051881,biological_process,regulation of mitochondrial membrane potential;GO:0008344,biological_process,adult locomotory behavior;GO:0000060,biological_process,protein import into nucle…	K04213,ko04071,Sphingolipid signaling pathway;K04213,ko04022,cGMP-PKG signaling pathway;K04213,ko04080,Neuroactive ligand-receptor interaction
CREB3L3	3.38408	2.96372	3.16102	2.58702	2.15762	1.13257	0.593497	2.77119	6.47293	0.0326987	0.148727	H2QF07,cAMP responsive element binding protein 3 like 3	XP_524059.4,cyclic AMP-responsive element-binding protein 3-like protein 3 isoform X2	PF00170,bZIP transcription factor	IPR029806,cAMP-responsive element-binding protein 3-like protein 3;IPR004827,Basic-leucine zipper domain	KOG0709,CREB/ATF family transcription factor;ENOG410ZZQM,-	GO:0006366,biological_process,transcription by RNA polymerase II;GO:0003700,molecular_function,DNA binding transcription factor activity;GO:0042803,molecular_function,protein homodimerization activity;GO:0001228,molecular_function,transcriptional activator activity, RNA polymerase II transcription regulatory region sequence-specific DNA binding;GO:0035497,molecular_function,cAMP response element …	-
RSPO4	3.34412	3.20473	2.89393	2.43925	1.87464	1.50772	0.593431	2.77823	15.395	0.00381035	0.11532	G3QV07,R-spondin 4	XP_018872382.1,R-spondin-4 isoform X1	PF15913,urin-like repeat, cysteine-rich	IPR000884,Thrombospondin type-1 (TSP1) repeat;IPR009030,Growth factor receptor cysteine-rich domain superfamily;IPR006212,Furin-like repeat;IPR036383,Thrombospondin type-1 (TSP1) repeat superfamily	-	-	-
KRT7	8.13734	8.84958	7.15727	6.55995	5.08419	3.28662	0.593199	4.72063	9.63663	0.0134068	0.118035	K7AZG9,Keratin 7	-	PF00038,Intermediate filament protein;PF16208,Keratin type II head	IPR018039,Intermediate filament protein, conserved site;IPR001664,Intermediate filament protein;IPR032444,Keratin type II head;IPR003054,Keratin, type II	ENOG410IG4R,-;ENOG410YY6B,-	GO:0005737,cellular_component,cytoplasm;GO:0045095,cellular_component,keratin filament;GO:0005882,cellular_component,intermediate filament;GO:0005198,molecular_function,structural molecule activity	-
SLC2A10	1.08557	1.16075	1.02294	0.813816	0.722963	0.480883	0.590151	2.13749	11.6551	0.00823475	0.115554	B3KP22,cDNA FLJ30986 fis, clone HHDPC2000572, highly similar to Solute carrier family 2, facilitated glucosetransporter member 10	-	PF00083,Sugar (and other) transporter	IPR036259,MFS transporter superfamily;IPR003663,Sugar/inositol transporter;IPR020846,Major facilitator superfamily domain;IPR005829,Sugar transporter, conserved site;IPR005828,Major facilitator, sugar transporter-like	ENOG410XNQK,-;KOG0254,Predicted transporter (major facilitator superfamily)	GO:0055085,biological_process,transmembrane transport;GO:0022857,molecular_function,transmembrane transporter activity;GO:0005215,molecular_function,transporter activity;GO:0016021,cellular_component,integral component of membrane;GO:0016020,cellular_component,membrane	-
SSC4D	4.03571	4.47136	3.71815	3.65423	2.20814	1.73374	0.589036	3.20692	7.42505	0.0244767	0.135385	G3QRS1,Scavenger receptor cysteine rich family member with 4 domains	XP_004045670.1,scavenger receptor cysteine-rich domain-containing group B protein	PF00530,Scavenger receptor cysteine-rich domain	IPR001190,SRCR domain;IPR036772,SRCR-like domain superfamily;IPR017448,SRCR-like domain	-	GO:0006898,biological_process,receptor-mediated endocytosis;GO:0005044,molecular_function,scavenger receptor activity;GO:0016020,cellular_component,membrane	-
LRP2	0.596845	0.495787	0.529734	0.502363	0.306432	0.20103	0.588775	2.82377	5.39854	0.0466129	0.171016	Q7Z5C0,Glycoprotein receptor gp330/megalin	NP_004516.2,low-density lipoprotein receptor-related protein 2 precursor	PF14670,Coagulation Factor Xa inhibitory site;PF07645,Calcium-binding EGF domain;PF00057,Low-density lipoprotein receptor domain class A;PF12662,Complement Clr-like EGF-like;PF00058,Low-density lipoprotein receptor repeat class B	IPR023415,Low-density lipoprotein (LDL) receptor class A, conserved site;IPR018097,EGF-like calcium-binding, conserved site;IPR000033,LDLR class B repeat;IPR002172,Low-density lipoprotein (LDL) receptor class A repeat;IPR009030,Growth factor receptor cysteine-rich domain superfamily;IPR011042,Six-bladed beta-propeller, TolB-like;IPR001881,EGF-like calcium-binding domain;IPR026823,Complement Clr-l…	KOG1215,Low-density lipoprotein receptors containing Ca2+-binding EGF-like domains;ENOG410XP34,-	GO:0006898,biological_process,receptor-mediated endocytosis;GO:0005515,molecular_function,protein binding;GO:0005903,cellular_component,brush border;GO:0006766,biological_process,vitamin metabolic process;GO:0005768,cellular_component,endosome;GO:0005509,molecular_function,calcium ion binding;GO:0016021,cellular_component,integral component of membrane;GO:0016020,cellular_component,membrane;GO:00…	K06233,ko04340,Hedgehog signaling pathway;K06233,ko04918,Thyroid hormone synthesis
THNSL2	1.03994	0.943384	0.832206	0.740928	0.627199	0.376322	0.587427	2.2854	8.01813	0.0206423	0.127574	H2QIB1,Threonine synthase-like 2	XP_515606.3,threonine synthase-like 2 isoform X1;XP_009441093.1,-;XP_009441094.1,-;XP_009441092.1,-	PF14821,Threonine synthase N terminus;PF00291,Pyridoxal-phosphate dependent enzyme	IPR004450,Threonine synthase-like;IPR036052,Tryptophan synthase beta subunit-like PLP-dependent enzyme;IPR037158,Threonine synthase, N-terminal domain superfamily;IPR029144,Threonine synthase, N-terminal;IPR001926,Pyridoxal-phosphate dependent enzyme	COG0498,Threonine synthase;KOG2616,Pyridoxalphosphate-dependent enzyme/predicted threonine synthase	GO:0030170,molecular_function,pyridoxal phosphate binding;GO:0009088,biological_process,threonine biosynthetic process;GO:0046360,biological_process,2-oxobutyrate biosynthetic process;GO:0070905,molecular_function,serine binding;GO:0009071,biological_process,serine family amino acid catabolic process;GO:0004795,molecular_function,threonine synthase activity;GO:0016311,biological_process,dephospho…	-
PTPN3	0.562451	0.511371	0.499861	0.446461	0.280672	0.249995	0.586511	2.0843	9.56882	0.0136393	0.118035	H2RBV9,Tyrosine-protein phosphatase non-receptor type	-	PF00102,Protein-tyrosine phosphatase;PF09379,RM N-terminal domain;PF00595,PDZ domain (Also known as DHR or GLGF);PF00373,RM central domain;PF09380,RM C-terminal PH-like domain	IPR019747,FERM conserved site;IPR029021,Protein-tyrosine phosphatase-like;IPR036034,PDZ superfamily;IPR001478,PDZ domain;IPR018979,FERM, N-terminal;IPR019748,FERM central domain;IPR000387,Tyrosine specific protein phosphatases domain;IPR000299,FERM domain;IPR019749,Band 4.1 domain;IPR000242,PTP type protein phosphatase;IPR011993,PH-like domain superfamily;IPR003595,Protein-tyrosine phosphatase, c…	ENOG410KDUQ,-;COG5599,Protein tyrosine phosphatase	GO:0016787,molecular_function,hydrolase activity;GO:0004725,molecular_function,protein tyrosine phosphatase activity;GO:0004721,molecular_function,phosphoprotein phosphatase activity;GO:0006470,biological_process,protein dephosphorylation;GO:0005737,cellular_component,cytoplasm;GO:0008092,molecular_function,cytoskeletal protein binding;GO:0035335,biological_process,peptidyl-tyrosine dephosphoryla…	-
JDP2	22.6788	23.2863	21.4568	20.384	13.5897	8.11591	0.586196	6.81073	5.93677	0.038871	0.15872	H2Q8N0,Uncharacterized protein	XP_016781929.1,-;XP_009426443.1,-;XP_009426444.1,-	PF00170,bZIP transcription factor	IPR000837,AP-1 transcription factor;IPR029819,Jun dimerization protein 2;IPR004827,Basic-leucine zipper domain	KOG1414,Transcriptional activator FOSB/c-Fos and related bZIP transcription factors;ENOG4111CH5,-	GO:0003677,molecular_function,DNA binding;GO:0031063,biological_process,regulation of histone deacetylation;GO:0006357,biological_process,regulation of transcription by RNA polymerase II;GO:0003700,molecular_function,DNA binding transcription factor activity;GO:0006355,biological_process,regulation of transcription, DNA-templated;GO:0005634,cellular_component,nucleus	-
C2CD4C	3.21382	3.24925	3.56299	2.9973	2.00275	1.24556	0.586187	3.07324	6.06029	0.0373277	0.15651	G3QFU7,C2 calcium dependent domain containing 4C	XP_004059640.2,C2 calcium-dependent domain-containing protein 4C	PF00168,C2 domain	IPR030533,C2 calcium-dependent domain-containing protein 4C;IPR000008,C2 domain;IPR035892,C2 domain superfamily	-	-	-
TRPM4	1.17598	1.02983	1.00571	0.909343	0.716438	0.371223	0.58601	2.51219	5.50641	0.0449158	0.168211	K7BFT8,Transient receptor potential cation channel, subfamily M, member 4	-	PF00520,Ion transport protein	IPR005821,Ion transport domain;IPR029581,Transient receptor potential cation channel subfamily M member 4	ENOG410XR5B,-;KOG3614,Ca2+/Mg2+-permeable cation channels (LTRPC family)	GO:0005216,molecular_function,ion channel activity;GO:0042310,biological_process,vasoconstriction;GO:0005227,molecular_function,calcium activated cation channel activity;GO:0055085,biological_process,transmembrane transport;GO:0006812,biological_process,cation transport;GO:0006811,biological_process,ion transport;GO:0002724,biological_process,regulation of T cell cytokine production;GO:0016020,ce…	-
OAS3	0.75916	0.636247	0.503099	0.555495	0.345072	0.281886	0.58395	2.08029	6.20752	0.0355871	0.153905	A8KA84,cDNA FLJ78682, highly similar to Homo sapiens 2'-5'-oligoadenylate synthetase 3, 100kDa	-	PF10421,2'-5'-oligoadenylate synthetase 1, domain 2, C-terminus;PF01909,Nucleotidyltransferase domain	IPR006117,2-5-oligoadenylate synthetase, conserved site;IPR006116,2-5-oligoadenylate synthetase, N-terminal;IPR002934,Polymerase, nucleotidyl transferase domain;IPR026774,2'-5'-oligoadenylate synthase;IPR018952,2'-5'-oligoadenylate synthetase 1, domain 2/C-terminal;IPR038121,2'-5'-oligoadenylate synthetase, domain 2 superfamily	COG5272,Ubiquitin;KOG0001,Ubiquitin and ubiquitin-like proteins	GO:0051607,biological_process,defense response to virus;GO:0016740,molecular_function,transferase activity;GO:0016779,molecular_function,nucleotidyltransferase activity;GO:0003723,molecular_function,RNA binding;GO:0006955,biological_process,immune response;GO:0003725,molecular_function,double-stranded RNA binding;GO:0005524,molecular_function,ATP binding	-
KCNH2	2.79134	2.32388	2.18961	1.92526	1.51276	1.10169	0.583269	3.52502	11.675	0.00824567	0.115554	A0A090N8Q0,Potassium voltage-gated channel, subfamily H	NP_000229.1,potassium voltage-gated channel subfamily H member 2 isoform a	PF13426,PAS domain;PF00027,Cyclic nucleotide-binding domain;PF00520,Ion transport protein	IPR000014,PAS domain;IPR014710,RmlC-like jelly roll fold;IPR003967,Potassium channel, voltage-dependent, ERG;IPR000595,Cyclic nucleotide-binding domain;IPR035965,PAS domain superfamily;IPR018490,Cyclic nucleotide-binding-like;IPR027359,Voltage-dependent channel domain superfamily;IPR005821,Ion transport domain;IPR001610,PAC motif;IPR003938,Potassium channel, voltage-dependent, EAG/ELK/ERG;IPR0007…	ENOG410XPSE,-;KOG0498,K+-channel ERG and related proteins, contain PAS/PAC sensor domain	GO:0005216,molecular_function,ion channel activity;GO:0005267,molecular_function,potassium channel activity;GO:0005244,molecular_function,voltage-gated ion channel activity;GO:0023014,biological_process,signal transduction by protein phosphorylation;GO:0000160,biological_process,phosphorelay signal transduction system;GO:0055085,biological_process,transmembrane transport;GO:0005622,cellular_compo…	-
EPHB1	1.4387	1.68861	1.40452	1.38959	0.816622	0.623544	0.58296	3.08124	6.33092	0.034206	0.151109	H2RC21,Uncharacterized protein	XP_001151617.1,ephrin type-B receptor 1	PF00041,ibronectin type III domain;PF14575,phrin type-A receptor 2 transmembrane domain;PF00536,SAM domain (Sterile alpha motif);PF01404,phrin receptor ligand binding domain;PF07714,Protein tyrosine kinase	IPR013783,Immunoglobulin-like fold;IPR016257,Ephrin receptor type-A /type-B;IPR001245,Serine-threonine/tyrosine-protein kinase, catalytic domain;IPR013761,Sterile alpha motif/pointed domain superfamily;IPR001090,Ephrin receptor ligand binding domain;IPR036116,Fibronectin type III superfamily;IPR003961,Fibronectin type III;IPR020635,Tyrosine-protein kinase, catalytic domain;IPR034231,Ephrin type-B…	COG0515,Serine/threonine protein kinase;KOG0196,Tyrosine kinase, EPH (ephrin) receptor family	GO:0030010,biological_process,establishment of cell polarity;GO:0014719,biological_process,skeletal muscle satellite cell activation;GO:0005005,molecular_function,transmembrane-ephrin receptor activity;GO:0048593,biological_process,camera-type eye morphogenesis;GO:0030424,cellular_component,axon;GO:0021545,biological_process,cranial nerve development;GO:0005783,cellular_component,endoplasmic reti…	K05110,ko04360,Axon guidance
RP11-678G14.3	2.53011	1.95189	1.78708	1.61797	1.20848	1.06724	0.582309	1.01183	8.11128	0.0199812	0.126236	-	-	-	-	-	-	-
INCA1	1.53689	1.75706	1.40329	1.21754	0.8987	0.799417	0.581799	0.991744	9.41585	0.0140748	0.11849	G3R1D2,Inhibitor of CDK, cyclin A1 interacting protein 1	XP_018868658.1,protein INCA1 isoform X1	PF15142,INCA1	IPR026238,Protein INCA1	-	-	-
LRP1	14.8221	14.2768	12.4114	10.2851	8.28541	7.21015	0.580959	7.85326	27.8266	0.000600561	0.11532	H9EMK7,LDL receptor related protein 1	XP_015007567.1,-	PF12662,Complement Clr-like EGF-like;PF00058,Low-density lipoprotein receptor repeat class B;PF16472,omain of unknown function (DUF5050);PF14670,Coagulation Factor Xa inhibitory site;PF07645,Calcium-binding EGF domain;PF00057,Low-density lipoprotein receptor domain class A	IPR023415,Low-density lipoprotein (LDL) receptor class A, conserved site;IPR018097,EGF-like calcium-binding, conserved site;IPR000033,LDLR class B repeat;IPR002172,Low-density lipoprotein (LDL) receptor class A repeat;IPR009030,Growth factor receptor cysteine-rich domain superfamily;IPR011042,Six-bladed beta-propeller, TolB-like;IPR001881,EGF-like calcium-binding domain;IPR026823,Complement Clr-l…	KOG1215,Low-density lipoprotein receptors containing Ca2+-binding EGF-like domains;ENOG410XP34,-	GO:0032050,molecular_function,clathrin heavy chain binding;GO:0006898,biological_process,receptor-mediated endocytosis;GO:1903078,biological_process,positive regulation of protein localization to plasma membrane;GO:0016964,molecular_function,alpha-2 macroglobulin receptor activity;GO:0005509,molecular_function,calcium ion binding;GO:0005769,cellular_component,early endosome;GO:0045732,biological_…	K04550,ko05010,Alzheimer's disease;K04550,ko05144,Malaria
SFRP5	5.12081	4.55677	4.43304	4.00413	2.81265	1.98579	0.58076	2.80095	8.53472	0.0178958	0.123177	G3RA14,Secreted frizzled related protein 5	XP_004049962.1,secreted frizzled-related protein 5	PF01392,z domain;PF01759,UNC-6/NTR/C345C module	IPR008993,Tissue inhibitor of metalloproteinases-like, OB-fold;IPR034860,Secreted frizzled-related protein 5;IPR015526,Frizzled/secreted frizzled-related protein;IPR036790,Frizzled cysteine-rich domain superfamily;IPR001134,Netrin domain;IPR018933,Netrin module, non-TIMP type;IPR020067,Frizzled domain	-	GO:0051898,biological_process,negative regulation of protein kinase B signaling;GO:2000057,biological_process,negative regulation of Wnt signaling pathway involved in digestive tract morphogenesis;GO:0016055,biological_process,Wnt signaling pathway;GO:0008285,biological_process,negative regulation of cell proliferation;GO:0030111,biological_process,regulation of Wnt signaling pathway;GO:0030510,b…	K02222,ko04310,Wnt signaling pathway
RP11-256I9.2	153.242	136.12	115.463	105.629	82.0439	64.3096	0.580538	7.30767	14.7277	0.00436571	0.11532	A0A0J7MP19,Sulfolipid biosynthesis protein	-	-	-	-	-	-
MGAT3	1.50531	1.46712	1.51866	1.08662	0.953984	0.74875	0.579764	2.72156	20.2734	0.00165287	0.11532	B2R969,cDNA, FLJ94245, Homo sapiens mannosyl	-	PF04724,lycosyltransferase family 17	IPR006813,Glycosyl transferase, family 17	ENOG410YQKP,-;ENOG410IEQJ,-	GO:0016757,molecular_function,transferase activity, transferring glycosyl groups;GO:0006487,biological_process,protein N-linked glycosylation;GO:0003830,molecular_function,beta-1,4-mannosylglycoprotein 4-beta-N-acetylglucosaminyltransferase activity;GO:0016740,molecular_function,transferase activity;GO:0016020,cellular_component,membrane	-
SLC15A1	0.500005	0.475811	0.381948	0.288677	0.322951	0.228679	0.57952	0.643934	8.21725	0.0193977	0.1248	B2CQT6,Solute carrier family 15 oligopeptide transporter member 1	NP_005064.1,solute carrier family 15 member 1	PF00854,POT family	IPR036259,MFS transporter superfamily;IPR004768,Oligopeptide transporter;IPR020846,Major facilitator superfamily domain;IPR000109,Proton-dependent oligopeptide transporter family;IPR018456,PTR2 family proton/oligopeptide symporter, conserved site	KOG1237,H+/oligopeptide symporter;COG3104,Dipeptide/tripeptide permease	GO:0005427,molecular_function,proton-dependent oligopeptide secondary active transmembrane transporter activity;GO:0055085,biological_process,transmembrane transport;GO:0022857,molecular_function,transmembrane transporter activity;GO:0006857,biological_process,oligopeptide transport;GO:0005903,cellular_component,brush border;GO:0035672,biological_process,oligopeptide transmembrane transport;GO:00…	K14206,ko04974,Protein digestion and absorption
RP11-104H15.10	4.92658	4.8491	4.28232	3.78917	2.78231	2.1961	0.578965	4.38686	14.3929	0.00465989	0.11532	Q59FR9,Fibroblast growth factor 11 variant	-	-	IPR028253,Fibroblast growth factor 11;IPR002209,Fibroblast growth factor family	KOG3885,Fibroblast growth factor;ENOG4111IPH,-	GO:0008083,molecular_function,growth factor activity;GO:0010469,biological_process,regulation of signaling receptor activity;GO:0005576,cellular_component,extracellular region	-
CPNE2	1.76418	1.54161	1.5071	1.35695	1.01882	0.632159	0.578663	3.33058	7.49375	0.0239893	0.134333	A8K8A4,cDNA FLJ77640, highly similar to Homo sapiens copine II	-	PF07002,Copine;PF00168,C2 domain	IPR036465,von Willebrand factor A-like domain superfamily;IPR037768,Copine, C2B domain;IPR010734,Copine;IPR000008,C2 domain;IPR035892,C2 domain superfamily;IPR002035,von Willebrand factor, type A	KOG1327,Copine;ENOG410XPC8,-	-	-
TEF	3.30709	3.24619	3.08768	2.94193	1.80269	1.29654	0.578306	3.60916	6.73363	0.0301421	0.144347	H2QLS2,Thyrotrophic embryonic factor	XP_525607.3,-	PF07716,Basic region leucine zipper	IPR029832,Thyrotroph embryonic factor;IPR004827,Basic-leucine zipper domain	KOG3119,Basic region leucine zipper transcription factor;ENOG410YJ8G,-	GO:0006366,biological_process,transcription by RNA polymerase II;GO:0043565,molecular_function,sequence-specific DNA binding;GO:0006357,biological_process,regulation of transcription by RNA polymerase II;GO:0003700,molecular_function,DNA binding transcription factor activity;GO:0045944,biological_process,positive regulation of transcription by RNA polymerase II;GO:0005634,cellular_component,nucle…	-
TJP3	20.8987	20.9889	19.1072	17.9246	12.2689	8.02712	0.578173	6.10546	7.55183	0.0235868	0.1337	Q2VPE5,TJP3 protein	-	PF07653,Variant SH3 domain;PF00625,uanylate kinase;PF00595,PDZ domain (Also known as DHR or GLGF)	IPR036034,PDZ superfamily;IPR001478,PDZ domain;IPR027417,P-loop containing nucleoside triphosphate hydrolase;IPR005417,Tight junction protein ZO;IPR036028,SH3-like domain superfamily;IPR008144,Guanylate kinase-like domain;IPR008145,Guanylate kinase/L-type calcium channel beta subunit;IPR001452,SH3 domain;IPR005420,Tight junction protein ZO-3	ENOG410IQ5J,-;ENOG410XS08,-	GO:0005923,cellular_component,bicellular tight junction	-
DBP	1.26452	1.43721	1.0693	1.07255	0.752866	0.530721	0.578152	2.73191	7.41859	0.0245231	0.135503	G3QGG8,D-box binding PAR bZIP transcription factor	XP_004061141.1,D site-binding protein	PF07716,Basic region leucine zipper	IPR004827,Basic-leucine zipper domain;IPR029830,D site-binding protein	-	GO:0006355,biological_process,regulation of transcription, DNA-templated;GO:0006357,biological_process,regulation of transcription by RNA polymerase II;GO:0003700,molecular_function,DNA binding transcription factor activity;GO:0045944,biological_process,positive regulation of transcription by RNA polymerase II;GO:0006366,biological_process,transcription by RNA polymerase II;GO:0001077,molecular_f…	-
CDH23	0.262321	0.211694	0.24628	0.196842	0.124428	0.127921	0.578058	1.81637	9.9219	0.0123892	0.116747	A0A0A0MQS6,Cadherin-23	-	PF00028,Cadherin domain	IPR020894,Cadherin conserved site;IPR002126,Cadherin;IPR015919,Cadherin-like;IPR033030,Cadherin-23	KOG1219,Uncharacterized conserved protein, contains laminin, cadherin and EGF domains;ENOG410XPEI,-	GO:0007155,biological_process,cell adhesion;GO:0007605,biological_process,sensory perception of sound;GO:0007156,biological_process,homophilic cell adhesion via plasma membrane adhesion molecules;GO:0005509,molecular_function,calcium ion binding;GO:0060122,biological_process,inner ear receptor cell stereocilium organization;GO:0005886,cellular_component,plasma membrane;GO:0016020,cellular_compone…	-
GSDMB	2.00663	1.91644	1.81518	1.65484	1.03524	0.896866	0.578019	3.18717	9.97805	0.0123081	0.116747	G3QZ02,Gasdermin B	XP_004041784.1,gasdermin-B isoform X4	PF04598,asdermin family	IPR007677,Gasdermin	-	-	-
CNNM4	3.17786	3.16913	2.72401	2.1927	1.97938	1.47146	0.577731	3.63598	18.8571	0.00208965	0.11532	G3R3R2,Cyclin and CBS domain divalent metal cation transport mediator 4	XP_004031495.1,metal transporter CNNM4 isoform X3	PF01595,omain of unknown function DUF21;PF00571,CBS domain	IPR000595,Cyclic nucleotide-binding domain;IPR018490,Cyclic nucleotide-binding-like;IPR002550,Domain of unknown function DUF21;IPR000644,CBS domain	-	GO:0015095,molecular_function,magnesium ion transmembrane transporter activity;GO:1903830,biological_process,magnesium ion transmembrane transport;GO:0032991,cellular_component,protein-containing complex;GO:0015693,biological_process,magnesium ion transport;GO:0055065,biological_process,metal ion homeostasis;GO:0016021,cellular_component,integral component of membrane;GO:0016323,cellular_componen…	-
ZNRD1-AS1_2	21.6011	20.2303	18.434	16.2214	13.4059	7.96095	0.577301	1.31781	6.62329	0.0311925	0.146242	-	-	-	-	-	-	-
RASL10B	4.36609	4.04229	4.16987	3.421	2.68216	1.75909	0.57676	3.56464	9.98028	0.0123012	0.116747	F6V487,RAS like family 10 member B	XP_001503971.1,-	PF00071,Ras family	IPR020849,Small GTPase superfamily, Ras type;IPR001806,Small GTPase superfamily;IPR027417,P-loop containing nucleoside triphosphate hydrolase	COG1100,GTPase SAR1 and related small G proteins;KOG0395,Ras-related GTPase	GO:0005525,molecular_function,GTP binding;GO:0003050,biological_process,regulation of systemic arterial blood pressure by atrial natriuretic peptide;GO:0090277,biological_process,positive regulation of peptide hormone secretion;GO:0016020,cellular_component,membrane;GO:0003924,molecular_function,GTPase activity;GO:0007165,biological_process,signal transduction	-
PDE4A	1.63524	1.66108	1.57488	1.29508	1.06892	0.67864	0.576459	3.12222	9.95242	0.0123865	0.116747	G1RNP7,Phosphodiesterase	XP_003275793.1,cAMP-specific 3',5'-cyclic phosphodiesterase 4A isoform X5	PF00233,3'5'-cyclic nucleotide phosphodiesterase	IPR003607,HD/PDEase domain;IPR023088,3'5'-cyclic nucleotide phosphodiesterase;IPR023174,3'5'-cyclic nucleotide phosphodiesterase, conserved site;IPR002073,3'5'-cyclic nucleotide phosphodiesterase, catalytic domain;IPR036971,3'5'-cyclic nucleotide phosphodiesterase, catalytic domain superfamily	ENOG410XRI7,-;KOG3689,Cyclic nucleotide phosphodiesterase	GO:0007165,biological_process,signal transduction;GO:0008081,molecular_function,phosphoric diester hydrolase activity;GO:0004114,molecular_function,3',5'-cyclic-nucleotide phosphodiesterase activity;GO:0016787,molecular_function,hydrolase activity;GO:0046872,molecular_function,metal ion binding	-
TMEM179	1.33514	1.08582	1.23214	1.08957	0.647289	0.551464	0.576175	2.26542	7.17517	0.0263566	0.138852	G3RC71,Transmembrane protein 179	-	-	IPR029673,Transmembrane protein 179	-	GO:0016021,cellular_component,integral component of membrane;GO:0016020,cellular_component,membrane	-
ZFAND3	10.4286	10.1586	8.97376	7.74325	5.96865	4.75036	0.575654	4.9991	17.6529	0.00256854	0.11532	H2PIX2,Zinc finger AN1-type containing 3	XP_002816882.1,-	PF01754,A20-like zinc finger;PF01428,AN1-like Zinc finger	IPR002653,Zinc finger, A20-type;IPR000058,Zinc finger, AN1-type;IPR035896,AN1-like Zinc finger	KOG3173,Predicted Zn-finger protein;ENOG4111UWC,-	GO:0003677,molecular_function,DNA binding;GO:0046872,molecular_function,metal ion binding;GO:0008270,molecular_function,zinc ion binding	-
CEBPB-AS1	3.16162	2.89791	2.9281	2.57634	1.90799	1.1454	0.575487	2.68127	6.69221	0.0305311	0.145	Q6ZPA0,cDNA FLJ26177 fis, clone ADG04148	-	-	-	-	-	-
CTD-3193O13.11	28.1368	24.9615	21.6044	16.306	15.4425	14.6313	0.575438	3.7423	26.711	0.000674787	0.11532	-	-	-	-	-	-	-
MAP3K6	1.96994	2.12625	1.96432	1.95232	1.04866	0.809403	0.575334	3.01352	5.26977	0.0487462	0.173059	H2PYF3,Mitogen-activated protein kinase kinase kinase 6	-	PF00069,Protein kinase domain;PF13281,omain of unknown function (DUF4071)	IPR013761,Sterile alpha motif/pointed domain superfamily;IPR025136,Domain of unknown function DUF4071;IPR011009,Protein kinase-like domain superfamily;IPR017441,Protein kinase, ATP binding site;IPR008271,Serine/threonine-protein kinase, active site;IPR000719,Protein kinase domain	KOG4279,Serine/threonine protein kinase;ENOG410XQGS,-	GO:0000165,biological_process,MAPK cascade;GO:0004709,molecular_function,MAP kinase kinase kinase activity;GO:0000287,molecular_function,magnesium ion binding;GO:0005622,cellular_component,intracellular;GO:0000186,biological_process,activation of MAPKK activity;GO:0006468,biological_process,protein phosphorylation;GO:0005524,molecular_function,ATP binding;GO:0004672,molecular_function,protein kin…	-
CEBPB	15.3986	16.0608	15.0147	13.8893	9.63277	5.68026	0.5748	4.60789	6.0452	0.037512	0.156718	K7CMR0,CCAAT/enhancer binding protein	-	PF07716,Basic region leucine zipper	IPR016468,CCAAT/enhancer-binding protein, chordates;IPR004827,Basic-leucine zipper domain	-	GO:0006355,biological_process,regulation of transcription, DNA-templated;GO:0003700,molecular_function,DNA binding transcription factor activity	-
SLC25A18	0.278552	0.283397	0.275179	0.191437	0.120698	0.208828	0.574445	0.135053	5.40745	0.0462839	0.170423	A0A024R0W0,Solute carrier family 25	XP_016884457.1,-;NP_113669.1,mitochondrial glutamate carrier 2;XP_011544455.1,-;XP_011544454.1,-;XP_011544453.1,-;NP_001290413.1,-;XP_011544456.1,-	PF00153,Mitochondrial carrier protein	IPR018108,Mitochondrial substrate/solute carrier;IPR023395,Mitochondrial carrier domain superfamily;IPR002067,Mitochondrial carrier protein	KOG0750,Mitochondrial solute carrier protein;ENOG410Y240,-	GO:0055085,biological_process,transmembrane transport;GO:0005743,cellular_component,mitochondrial inner membrane;GO:0016021,cellular_component,integral component of membrane;GO:0016020,cellular_component,membrane	-
COL5A3	1.26542	1.17172	1.10256	1.0331	0.643047	0.542463	0.574392	2.6874	8.72656	0.016993	0.122215	K7BN45,Collagen, type V, alpha 3	XP_016790449.1,collagen alpha-3(V) chain isoform X1	PF01391,Collagen triple helix repeat (20 copies);PF01410,ibrillar collagen C-terminal domain	IPR008160,Collagen triple helix repeat;IPR001791,Laminin G domain;IPR013320,Concanavalin A-like lectin/glucanase domain superfamily;IPR000885,Fibrillar collagen, C-terminal	ENOG410XNMM,-;KOG3544,Collagens (type IV and type XIII), and related proteins	GO:0005581,cellular_component,collagen trimer;GO:0007160,biological_process,cell-matrix adhesion;GO:0031012,cellular_component,extracellular matrix;GO:0005201,molecular_function,extracellular matrix structural constituent;GO:0005588,cellular_component,collagen type V trimer;GO:0008201,molecular_function,heparin binding	K19721,ko04974,Protein digestion and absorption
PCK2	45.2091	45.9883	41.5702	39.6891	25.6847	18.1161	0.573584	7.21941	7.62421	0.0230969	0.132893	A0A0S2Z430,Phosphoenolpyruvate carboxykinase 2 isoform 1	-	PF00821,Phosphoenolpyruvate carboxykinase C-terminal P-loop domain;PF17297,Phosphoenolpyruvate carboxykinase N-terminal domain	IPR008210,Phosphoenolpyruvate carboxykinase, N-terminal;IPR013035,Phosphoenolpyruvate carboxykinase, C-terminal;IPR018091,Phosphoenolpyruvate carboxykinase, GTP-utilising, conserved site;IPR035078,Phosphoenolpyruvate carboxykinase, GTP-utilising, N-terminal;IPR008209,Phosphoenolpyruvate carboxykinase, GTP-utilising;IPR035077,Phosphoenolpyruvate carboxykinase, GTP-utilising, C-terminal	-	GO:0016301,molecular_function,kinase activity;GO:0005525,molecular_function,GTP binding;GO:0017076,molecular_function,purine nucleotide binding;GO:0006094,biological_process,gluconeogenesis;GO:0004613,molecular_function,phosphoenolpyruvate carboxykinase (GTP) activity;GO:0004611,molecular_function,phosphoenolpyruvate carboxykinase activity;GO:0016310,biological_process,phosphorylation	-
PRMT8	0.904485	0.886038	1.03759	0.837842	0.577683	0.359527	0.573337	2.3432	5.80935	0.040548	0.16032	F7I1T8,Protein arginine N-methyltransferase 8 isoform 1	XP_002752271.1,protein arginine N-methyltransferase 8 isoform X1	PF08241,Methyltransferase domain;PF13649,Methyltransferase domain;PF06325,Ribosomal protein L11 methyltransferase (PrmA)	IPR025799,Protein arginine N-methyltransferase;IPR029063,S-adenosyl-L-methionine-dependent methyltransferase	ENOG410XQYH,-;KOG1499,Protein arginine N-methyltransferase PRMT1 and related enzymes	GO:0008469,molecular_function,histone-arginine N-methyltransferase activity;GO:0035241,molecular_function,protein-arginine omega-N monomethyltransferase activity;GO:0034969,biological_process,histone arginine methylation;GO:0042803,molecular_function,protein homodimerization activity;GO:0006479,biological_process,protein methylation;GO:0019919,biological_process,peptidyl-arginine methylation, to …	-
SPRED3	0.845043	0.812564	0.578953	0.570089	0.395094	0.431469	0.573055	1.83062	9.30831	0.0145379	0.119482	K7EPU5,Sprouty-related, EVH1 domain-containing protein 3	-	PF00568,WH1 domain;PF05210,Sprouty protein (Spry)	IPR007875,Sprouty;IPR023337,c-Kit-binding domain;IPR011993,PH-like domain superfamily;IPR000697,WH1/EVH1 domain	ENOG41112SS,-;KOG4590,Signal transduction protein Enabled, contains WH1 domain	GO:0009966,biological_process,regulation of signal transduction;GO:0007275,biological_process,multicellular organism development;GO:0016020,cellular_component,membrane	-
TUBG2	10.4592	10.7633	10.2151	9.18407	5.99659	4.57507	0.572138	4.54824	9.35609	0.0144022	0.119344	H2QD30,Tubulin gamma chain	XP_009430346.1,-	PF03953,Tubulin C-terminal domain;PF00091,Tubulin/FtsZ family, GTPase domain	IPR017975,Tubulin, conserved site;IPR003008,Tubulin/FtsZ, GTPase domain;IPR008280,Tubulin/FtsZ, C-terminal;IPR036525,Tubulin/FtsZ, GTPase domain superfamily;IPR037103,Tubulin/FtsZ, C-terminal domain superfamily;IPR002454,Gamma tubulin;IPR018316,Tubulin/FtsZ, 2-layer sandwich domain;IPR000217,Tubulin;IPR023123,Tubulin, C-terminal	COG5023,Tubulin;KOG1374,Gamma tubulin	GO:0005874,cellular_component,microtubule;GO:0007020,biological_process,microtubule nucleation;GO:0000930,cellular_component,gamma-tubulin complex;GO:0005525,molecular_function,GTP binding;GO:0007017,biological_process,microtubule-based process;GO:0031122,biological_process,cytoplasmic microtubule organization;GO:0003924,molecular_function,GTPase activity;GO:0000166,molecular_function,nucleotide …	-
GAA	6.51608	6.68928	6.47527	6.0319	3.6841	2.68218	0.571394	4.76782	6.96958	0.0280404	0.140706	A0A024R8Q1,Glucosidase, alpha acid	-	PF16863,N-terminal barrel of NtMGAM and CtMGAM, maltase-glucoamylase;PF13802,alactose mutarotase-like;PF01055,lycosyl hydrolases family 31;PF00088,Trefoil (P-type) domain	IPR030458,Glycosyl hydrolases family 31, active site;IPR011013,Galactose mutarotase-like domain superfamily;IPR031727,Galactose mutarotase, N-terminal barrel;IPR017957,P-type trefoil, conserved site;IPR017853,Glycoside hydrolase superfamily;IPR013780,Glycosyl hydrolase, all-beta;IPR030459,Glycosyl hydrolases family 31, conserved site;IPR000519,P-type trefoil domain;IPR000322,Glycoside hydrolase f…	KOG1065,Maltase glucoamylase and related hydrolases, glycosyl hydrolase family 31;COG1501,Alpha-glucosidases, family 31 of glycosyl hydrolases	GO:0016798,molecular_function,hydrolase activity, acting on glycosyl bonds;GO:0005975,biological_process,carbohydrate metabolic process;GO:0016787,molecular_function,hydrolase activity;GO:0003824,molecular_function,catalytic activity;GO:0004553,molecular_function,hydrolase activity, hydrolyzing O-glycosyl compounds;GO:0030246,molecular_function,carbohydrate binding;GO:0008152,biological_process,m…	-
FAM86FP	1.48704	1.12873	1.23792	0.852208	0.603765	0.948599	0.571156	0.0899848	5.39648	0.04646	0.170664	K7CSY4,Family with sequence similarity 86, member A	-	PF10294,Lysine methyltransferase;PF14904,amily of unknown function	IPR029426,FAM86;IPR029063,S-adenosyl-L-methionine-dependent methyltransferase;IPR019410,Lysine methyltransferase	-	-	-
TFAP2C	5.1003	5.55899	5.27394	4.66134	2.91676	2.43702	0.570919	3.68682	9.40854	0.0142093	0.118948	G3QDT6,Transcription factor AP-2 gamma	XP_004062458.1,-	PF03299,Transcription factor AP-2	IPR004979,Transcription factor AP-2;IPR013854,Transcription factor AP-2, C-terminal;IPR008123,Transcription factor AP-2 gamma	-	GO:0006355,biological_process,regulation of transcription, DNA-templated;GO:0046983,molecular_function,protein dimerization activity;GO:0003677,molecular_function,DNA binding;GO:0001078,molecular_function,transcriptional repressor activity, RNA polymerase II proximal promoter sequence-specific DNA binding;GO:0040029,biological_process,regulation of gene expression, epigenetic;GO:0003700,molecular…	-
CCND2	12.0142	12.514	11.7285	9.902	7.22119	5.64093	0.570519	6.12145	14.7532	0.00434429	0.11532	H2Q584,Cyclin D2	XP_001156857.1,-	PF02984,Cyclin, C-terminal domain;PF00134,Cyclin, N-terminal domain	IPR004367,Cyclin, C-terminal domain;IPR013763,Cyclin-like;IPR036915,Cyclin-like superfamily;IPR006671,Cyclin, N-terminal;IPR015451,Cyclin D	KOG0656,G1/S-specific cyclin D;ENOG410XRKC,-	GO:0071481,biological_process,cellular response to X-ray;GO:0007616,biological_process,long-term memory;GO:0019901,molecular_function,protein kinase binding;GO:0000785,cellular_component,chromatin;GO:0008284,biological_process,positive regulation of cell proliferation;GO:0043066,biological_process,negative regulation of apoptotic process;GO:0005737,cellular_component,cytoplasm;GO:0005730,cellular…	K10151,ko05202,Transcriptional misregulation in cancer;K10151,ko05166,HTLV-I infection;K10151,ko04110,Cell cycle;K10151,ko04390,Hippo signaling pathway;K10151,ko04310,Wnt signaling pathway;K10151,ko04630,Jak-STAT signaling pathway;K10151,ko04151,PI3K-Akt signaling pathway;K10151,ko05206,MicroRNAs in cancer;K10151,ko05203,Viral carcinogenesis;K10151,ko04068,FoxO signaling pathway;K10151,ko04340,He…
NAT8L	1.3682	1.34715	1.20703	1.00742	0.843922	0.604942	0.570249	2.6361	12.8846	0.006321	0.11532	A0A0D9RT25,N-acetyltransferase 8 like	XP_008016314.1,N-acetylaspartate synthetase	PF00583,Acetyltransferase (GNAT) family	IPR016181,Acyl-CoA N-acyltransferase;IPR000182,GNAT domain	-	GO:0031966,cellular_component,mitochondrial membrane;GO:0005737,cellular_component,cytoplasm;GO:0008080,molecular_function,N-acetyltransferase activity;GO:0017188,molecular_function,aspartate N-acetyltransferase activity;GO:0005739,cellular_component,mitochondrion;GO:0016020,cellular_component,membrane;GO:0016021,cellular_component,integral component of membrane	K18309,ko00250,Alanine, aspartate and glutamate metabolism
CACNA1H	7.01177	7.03756	6.43835	5.58132	3.81319	3.46262	0.569822	5.56431	17.166	0.00279302	0.11532	A0A1W2PR14,Voltage-dependent T-type calcium channel subunit alpha-1H	-	-	IPR005821,Ion transport domain;IPR027359,Voltage-dependent channel domain superfamily;IPR005445,Voltage-dependent calcium channel, T-type, alpha-1 subunit	-	GO:0005216,molecular_function,ion channel activity;GO:0005245,molecular_function,voltage-gated calcium channel activity;GO:0005891,cellular_component,voltage-gated calcium channel complex;GO:0055085,biological_process,transmembrane transport;GO:0006811,biological_process,ion transport;GO:0016020,cellular_component,membrane;GO:0016021,cellular_component,integral component of membrane;GO:0070588,bi…	-
CBX8	0.858342	0.971326	0.726309	0.668423	0.532933	0.400049	0.569091	1.53367	8.78452	0.016614	0.121334	G3QPR3,Chromobox 8	XP_004040899.1,chromobox protein homolog 8	PF00385,Chromo (CHRromatin Organisation MOdifier) domain;PF17218,CBX family C-terminal motif	IPR000953,Chromo/chromo shadow domain;IPR016197,Chromo-like domain superfamily;IPR023779,Chromo domain, conserved site;IPR023780,Chromo domain;IPR033773,CBX family C-terminal motif	-	GO:0000792,cellular_component,heterochromatin;GO:0003727,molecular_function,single-stranded RNA binding;GO:0035064,molecular_function,methylated histone binding;GO:0035102,cellular_component,PRC1 complex;GO:0097027,molecular_function,ubiquitin-protein transferase activator activity;GO:0000151,cellular_component,ubiquitin ligase complex;GO:0050790,biological_process,regulation of catalytic activit…	-
HPCA	1.58216	1.4401	1.41477	1.31437	0.855214	0.623553	0.567602	1.26981	6.08862	0.0369845	0.156149	A0A091EFZ0,Neuron-specific calcium-binding protein hippocalcin	-	PF13405,-hand domain;PF13499,-hand domain pair	IPR002048,EF-hand domain;IPR018247,EF-Hand 1, calcium-binding site;IPR011992,EF-hand domain pair	-	GO:0005509,molecular_function,calcium ion binding	-
RP11-209K10.2	10.1459	11.7204	12.2593	8.83272	7.27121	5.30248	0.567507	2.39977	11.2963	0.00898704	0.115554	-	-	-	-	-	-	-
KCNH6	0.454591	0.414456	0.394307	0.330481	0.245263	0.216451	0.567393	0.552369	8.28335	0.0190448	0.124505	H2QDM7,Uncharacterized protein	-	PF13426,PAS domain;PF00027,Cyclic nucleotide-binding domain;PF00520,Ion transport protein	IPR000014,PAS domain;IPR014710,RmlC-like jelly roll fold;IPR000595,Cyclic nucleotide-binding domain;IPR035965,PAS domain superfamily;IPR018490,Cyclic nucleotide-binding-like;IPR027359,Voltage-dependent channel domain superfamily;IPR005821,Ion transport domain;IPR030172,Potassium voltage-gated channel subfamily H member 6;IPR003938,Potassium channel, voltage-dependent, EAG/ELK/ERG	ENOG410XPSE,-;KOG0498,K+-channel ERG and related proteins, contain PAS/PAC sensor domain	GO:0005216,molecular_function,ion channel activity;GO:0005267,molecular_function,potassium channel activity;GO:0005244,molecular_function,voltage-gated ion channel activity;GO:0055085,biological_process,transmembrane transport;GO:0006813,biological_process,potassium ion transport;GO:0006811,biological_process,ion transport;GO:0005249,molecular_function,voltage-gated potassium channel activity;GO:…	-
R3HDM2	7.63313	7.28587	6.99447	6.41405	4.46391	2.95241	0.56679	5.11927	7.78843	0.0220316	0.130724	B5MCG9,R3H domain-containing protein 2	NP_001317050.1,R3H domain-containing protein 2 isoform 1;NP_001317051.1,-	PF01424,R3H domain	IPR001374,R3H domain;IPR024771,SUZ domain;IPR036867,R3H domain superfamily	ENOG41106PI,-;ENOG410IS8W,-	GO:0003676,molecular_function,nucleic acid binding	-
F10	1.20849	1.29342	1.05715	1.04012	0.639786	0.560301	0.566707	1.19563	6.66267	0.0307505	0.145358	H2Q7T9,Coagulation factor X	XP_509746.2,-;XP_016781085.1,-	PF14670,Coagulation Factor Xa inhibitory site;PF00008,-like domain;PF00594,Vitamin K-dependent carboxylation/gamma-carboxyglutamic (GLA) domain;PF00089,Trypsin	IPR017857,Coagulation factor-like, Gla domain superfamily;IPR018114,Serine proteases, trypsin family, histidine active site;IPR001254,Serine proteases, trypsin domain;IPR033116,Serine proteases, trypsin family, serine active site;IPR000294,Gamma-carboxyglutamic acid-rich (GLA) domain;IPR009003,Peptidase S1, PA clan;IPR001881,EGF-like calcium-binding domain;IPR000152,EGF-type aspartate/asparagine …	ENOG410IGPV,-;COG5640,Secreted trypsin-like serine protease	GO:0006508,biological_process,proteolysis;GO:0016787,molecular_function,hydrolase activity;GO:0007596,biological_process,blood coagulation;GO:0005509,molecular_function,calcium ion binding;GO:0004252,molecular_function,serine-type endopeptidase activity;GO:0005576,cellular_component,extracellular region;GO:0008236,molecular_function,serine-type peptidase activity;GO:0008233,molecular_function,pep…	K01314,ko04610,Complement and coagulation cascades
DSTNP2	6.85278	6.45562	5.62152	5.35252	3.66287	2.90125	0.566425	2.50004	9.11896	0.0153161	0.119537	M3Z506,Uncharacterized protein	-	PF00241,Cofilin/tropomyosin-type actin-binding protein	IPR017904,ADF/Cofilin;IPR029006,ADF-H/Gelsolin-like domain superfamily;IPR029924,Destrin;IPR002108,Actin-depolymerising factor homology domain	ENOG41122P5,-;KOG1735,Actin depolymerizing factor	GO:0051014,biological_process,actin filament severing;GO:0015629,cellular_component,actin cytoskeleton;GO:0030042,biological_process,actin filament depolymerization;GO:0030836,biological_process,positive regulation of actin filament depolymerization;GO:0003779,molecular_function,actin binding;GO:0005622,cellular_component,intracellular	-
SRP14-AS1	0.660048	0.754604	0.70856	0.606686	0.433818	0.294133	0.566296	0.801185	5.77549	0.0408434	0.160903	H2NMT6,Uncharacterized protein	-	-	-	-	-	-
LMNTD2	2.87821	2.93173	3.29955	2.6861	1.81714	1.24264	0.566261	2.85112	6.85459	0.0290409	0.142574	G3RHF4,Lamin tail domain containing 2	-	PF00932,Lamin Tail Domain	IPR036415,Lamin tail domain superfamily;IPR001322,Lamin tail domain	-	-	-
FBXL16	7.06168	7.29202	6.66374	6.11666	4.39102	2.76167	0.565876	4.4949	7.30355	0.025369	0.137509	G3RDF6,F-box and leucine rich repeat protein 16	XP_004056939.1,F-box/LRR-repeat protein 16 isoform X2	PF13516,Leucine Rich repeat	IPR001611,Leucine-rich repeat;IPR006553,Leucine-rich repeat, cysteine-containing subtype;IPR036047,F-box-like domain superfamily;IPR032675,Leucine-rich repeat domain superfamily	-	-	-
TUBB4A	16.8138	14.9863	14.1837	13.4944	9.43877	6.12101	0.565338	5.42046	7.21328	0.0260585	0.138639	I3NB70,Tubulin beta chain	XP_005332148.1,-	PF03953,Tubulin C-terminal domain;PF00091,Tubulin/FtsZ family, GTPase domain	IPR017975,Tubulin, conserved site;IPR018316,Tubulin/FtsZ, 2-layer sandwich domain;IPR003008,Tubulin/FtsZ, GTPase domain;IPR008280,Tubulin/FtsZ, C-terminal;IPR036525,Tubulin/FtsZ, GTPase domain superfamily;IPR037103,Tubulin/FtsZ, C-terminal domain superfamily;IPR013838,Beta tubulin, autoregulation binding site;IPR000217,Tubulin;IPR023123,Tubulin, C-terminal;IPR002453,Beta tubulin	KOG1375,Beta tubulin;COG5023,Tubulin	GO:0005930,cellular_component,axoneme;GO:0043209,cellular_component,myelin sheath;GO:0005874,cellular_component,microtubule;GO:0042995,cellular_component,cell projection;GO:0005525,molecular_function,GTP binding;GO:0007010,biological_process,cytoskeleton organization;GO:0043025,cellular_component,neuronal cell body;GO:0005929,cellular_component,cilium;GO:0005509,molecular_function,calcium ion bin…	-
RP1-228H13.5	1.65237	1.60628	1.70711	1.54417	0.911837	0.680197	0.565279	1.72481	5.49512	0.0450897	0.168571	-	-	-	-	-	-	-
HES1	4.75933	4.91045	4.206	4.3282	2.61944	1.82911	0.564845	2.94946	5.55473	0.0441807	0.166931	G3QZL7,Hes family bHLH transcription factor 1	XP_004038278.1,-	PF00010,Helix-loop-helix DNA-binding domain;PF07527,Hairy Orange	IPR003650,Orange domain;IPR011598,Myc-type, basic helix-loop-helix (bHLH) domain;IPR036638,Helix-loop-helix DNA-binding domain superfamily	-	GO:0045607,biological_process,regulation of inner ear auditory receptor cell differentiation;GO:0021983,biological_process,pituitary gland development;GO:0046983,molecular_function,protein dimerization activity;GO:0021557,biological_process,oculomotor nerve development;GO:0000122,biological_process,negative regulation of transcription by RNA polymerase II;GO:0060122,biological_process,inner ear r…	K06054,ko04950,Maturity onset diabetes of the young;K06054,ko04330,Notch signaling pathway;K06054,ko03460,Fanconi anemia pathway
B3GNT9	2.51701	2.65441	2.17525	2.18837	1.49759	0.953574	0.564651	2.53516	5.85735	0.0399059	0.159666	G3SAB0,Hexosyltransferase	-	PF01762,alactosyltransferase	-	-	-	-
RIPK4	2.2471	1.8615	1.79021	1.66532	1.11087	0.942985	0.564098	2.68551	9.39373	0.0142634	0.118997	F7EV70,Receptor interacting serine/threonine kinase 4	-	PF12796,Ankyrin repeats (3 copies);PF13637,Ankyrin repeats (many copies)	IPR002110,Ankyrin repeat;IPR011009,Protein kinase-like domain superfamily;IPR017441,Protein kinase, ATP binding site;IPR008271,Serine/threonine-protein kinase, active site;IPR036770,Ankyrin repeat-containing domain superfamily;IPR020683,Ankyrin repeat-containing domain;IPR000719,Protein kinase domain	-	GO:0051092,biological_process,positive regulation of NF-kappaB transcription factor activity;GO:0005737,cellular_component,cytoplasm;GO:0004672,molecular_function,protein kinase activity;GO:0006468,biological_process,protein phosphorylation;GO:0005524,molecular_function,ATP binding;GO:0002009,biological_process,morphogenesis of an epithelium	-
TTC21A	0.209891	0.236378	0.323913	0.168183	0.15698	0.15644	0.562542	0.707946	6.91957	0.0283174	0.141341	A0A140VJY5,Testicular tissue protein Li 212	-	PF13181,Tetratricopeptide repeat;PF13432,Tetratricopeptide repeat;PF14559,Tetratricopeptide repeat	IPR011990,Tetratricopeptide-like helical domain superfamily;IPR019734,Tetratricopeptide repeat;IPR013026,Tetratricopeptide repeat-containing domain	-	-	-
ARSG	1.59471	1.77059	1.66776	1.38246	1.01493	0.777764	0.562421	3.16189	11.4233	0.0087294	0.115554	A0A024R8K1,Arylsulfatase G, isoform CRA_a	XP_016879850.1,-;XP_005257227.1,-;NP_001254656.1,-;XP_016879852.1,-;XP_016879851.1,-;NP_055775.2,arylsulfatase G isoform 1 precursor;XP_016879854.1,-;XP_016879853.1,-	PF14707,C-terminal region of aryl-sulfatase;PF00884,Sulfatase	IPR024607,Sulfatase, conserved site;IPR000917,Sulfatase, N-terminal;IPR017850,Alkaline-phosphatase-like, core domain superfamily;IPR017849,Alkaline phosphatase-like, alpha/beta/alpha	KOG3867,Sulfatase;COG3119,Arylsulfatase A and related enzymes	GO:0008484,molecular_function,sulfuric ester hydrolase activity;GO:0003824,molecular_function,catalytic activity;GO:0008152,biological_process,metabolic process	K12381,ko04142,Lysosome
RASAL1	1.43737	1.76128	1.5124	1.27915	0.985937	0.70527	0.56225	2.6166	9.45794	0.0140305	0.118259	A0A024RBK8,RAS protein activator like 1	-	PF00779,BTK motif;PF00616,TPase-activator protein for Ras-like GTPase;PF00168,C2 domain;PF00169,PH domain	IPR037776,RASAL, RasGAP domain;IPR001849,Pleckstrin homology domain;IPR011993,PH-like domain superfamily;IPR001936,Ras GTPase-activating domain;IPR000008,C2 domain;IPR035892,C2 domain superfamily;IPR008936,Rho GTPase activation protein;IPR023152,Ras GTPase-activating protein, conserved site;IPR001562,Zinc finger, Btk motif;IPR028555,RasGAP-activating-like protein 1	KOG2059,Ras GTPase-activating protein;ENOG410Y128,-	GO:0071277,biological_process,cellular response to calcium ion;GO:0046580,biological_process,negative regulation of Ras protein signal transduction;GO:0035556,biological_process,intracellular signal transduction;GO:0005096,molecular_function,GTPase activator activity;GO:0043087,biological_process,regulation of GTPase activity;GO:0043547,biological_process,positive regulation of GTPase activity;GO…	-
ELFN1	4.54064	4.66155	4.04465	3.93412	2.75869	1.69617	0.561789	3.77919	6.18933	0.0357965	0.154171	K7CLP3,Extracellular leucine-rich repeat and fibronectin type III domain containing 1	-	PF13855,Leucine rich repeat	IPR001611,Leucine-rich repeat;IPR000483,Cysteine-rich flanking region, C-terminal;IPR003591,Leucine-rich repeat, typical subtype;IPR032675,Leucine-rich repeat domain superfamily	-	GO:0016021,cellular_component,integral component of membrane;GO:0016020,cellular_component,membrane	-
FGFR3	9.39633	8.6478	8.74978	7.79178	5.20854	3.96291	0.561075	5.12353	9.66072	0.0133254	0.118035	F7FZS3,Fibroblast growth factor receptor	-	PF07714,Protein tyrosine kinase;PF07679,Immunoglobulin I-set domain	IPR013783,Immunoglobulin-like fold;IPR001245,Serine-threonine/tyrosine-protein kinase, catalytic domain;IPR016248,Fibroblast growth factor receptor family;IPR020635,Tyrosine-protein kinase, catalytic domain;IPR036179,Immunoglobulin-like domain superfamily;IPR017441,Protein kinase, ATP binding site;IPR008266,Tyrosine-protein kinase, active site;IPR007110,Immunoglobulin-like domain;IPR003599,Immuno…	COG0515,Serine/threonine protein kinase;KOG0200,Fibroblast/platelet-derived growth factor receptor and related receptor tyrosine kinases	GO:0005783,cellular_component,endoplasmic reticulum;GO:0008543,biological_process,fibroblast growth factor receptor signaling pathway;GO:0005886,cellular_component,plasma membrane;GO:0004672,molecular_function,protein kinase activity;GO:0005524,molecular_function,ATP binding;GO:1902178,biological_process,fibroblast growth factor receptor apoptotic signaling pathway;GO:0010518,biological_process,p…	-
FNDC5	0.640717	0.785455	0.741499	0.510809	0.449072	0.400513	0.560951	0.899245	10.5291	0.010668	0.115554	A0A0A0MRR6,Fibronectin type III domain-containing protein 5	-	PF00041,ibronectin type III domain	IPR003961,Fibronectin type III;IPR036116,Fibronectin type III superfamily;IPR013783,Immunoglobulin-like fold	ENOG410YC2F,-;ENOG410IESX,-	GO:0014850,biological_process,response to muscle activity;GO:0005783,cellular_component,endoplasmic reticulum;GO:0005886,cellular_component,plasma membrane;GO:0016021,cellular_component,integral component of membrane;GO:0016020,cellular_component,membrane;GO:0090336,biological_process,positive regulation of brown fat cell differentiation;GO:0005576,cellular_component,extracellular region	-
SALL1	24.5054	24.3721	22.4448	19.1943	14.699	11.1727	0.560445	6.76258	15.2785	0.00393005	0.11532	V9HVY5,Epididymis secretory protein Li 89	-	PF00096,Zinc finger, C2H2 type;PF12874,Zinc-finger of C2H2 type	IPR013087,Zinc finger C2H2-type;IPR036236,Zinc finger C2H2 superfamily	ENOG410ZE3Z,-;KOG1074,Transcriptional repressor SALM	GO:0003676,molecular_function,nucleic acid binding	-
LYPD1	2.56178	2.45213	2.20658	2.02567	1.46396	1.07504	0.559734	2.24041	8.73836	0.0169393	0.122004	G3SGV2,LY6/PLAUR domain containing 1	-	-	-	-	-	-
HAP1	2.3733	2.22584	2.16792	1.8644	1.44883	0.967201	0.559487	3.50681	9.5756	0.0136159	0.118035	H2QD01,Huntingtin associated protein 1	-	PF04849,HAP1 N-terminal conserved region	IPR006933,HAP1, N-terminal	ENOG410XSWD,-;KOG4360,Uncharacterized coiled coil protein	GO:0021549,biological_process,cerebellum development;GO:0048011,biological_process,neurotrophin TRK receptor signaling pathway;GO:0021979,biological_process,hypothalamus cell differentiation;GO:0031410,cellular_component,cytoplasmic vesicle;GO:0016234,cellular_component,inclusion body;GO:0008104,biological_process,protein localization;GO:0017157,biological_process,regulation of exocytosis;GO:0005…	-
C19orf84	2.30257	2.63243	2.22328	1.68307	1.7651	1.05347	0.559387	1.49834	8.14254	0.019807	0.12568	G1R1R7,Chromosome 19 open reading frame 84	XP_003269894.1,uncharacterized protein C19orf84 homolog	-	-	ENOG410KE2F,-;ENOG4111DC6,-	-	-
CITED2	61.1235	56.8753	54.2481	48.2026	34.2781	26.6258	0.558478	6.87649	12.3804	0.00705626	0.11532	A0A0A0MTM3,Cbp/p300-interacting transactivator 2	NP_001161861.2,cbp/p300-interacting transactivator 2 isoform 2	PF04487,CITED	IPR007576,CITED	ENOG410IH9P,-;ENOG410Y09Y,-	GO:0046697,biological_process,decidualization;GO:0061308,biological_process,cardiac neural crest cell development involved in heart development;GO:0001570,biological_process,vasculogenesis;GO:0003197,biological_process,endocardial cushion development;GO:0007422,biological_process,peripheral nervous system development;GO:0003713,molecular_function,transcription coactivator activity;GO:0007179,biol…	-
ATP6AP1L	0.647521	0.651603	0.602502	0.511592	0.407923	0.28215	0.558166	1.89402	9.19338	0.0149782	0.119537	A0A024RAQ7,Uncharacterized protein	XP_016865532.1,-;XP_011542025.1,-;XP_016865534.1,-;XP_016865535.1,-;XP_016865530.1,-;XP_016865533.1,-;XP_016865536.1,-;XP_016865531.1,-;NP_001017971.1,V-type proton ATPase subunit S1-like protein isoform 1	PF05827,Vacuolar ATP synthase subunit S1 (ATP6S1)	IPR008388,ATPase, V1 complex, subunit S1	KOG3868,Vacuolar H+-ATPase V0 sector, accessory subunit S1 (Ac45);ENOG410XTHY,-	GO:0015991,biological_process,ATP hydrolysis coupled proton transport;GO:0033180,cellular_component,proton-transporting V-type ATPase, V1 domain;GO:0046933,molecular_function,proton-transporting ATP synthase activity, rotational mechanism;GO:0016020,cellular_component,membrane;GO:0046961,molecular_function,proton-transporting ATPase activity, rotational mechanism;GO:0016021,cellular_component,int…	-
KLF11	1.94844	1.7899	1.80914	1.64815	1.07056	0.801337	0.557425	2.78501	7.49321	0.0239931	0.134333	Q53QU8,Uncharacterized protein TIEG2	NP_003588.1,Krueppel-like factor 11 isoform a	PF00096,Zinc finger, C2H2 type	IPR013087,Zinc finger C2H2-type;IPR036236,Zinc finger C2H2 superfamily	KOG1721,FOG: Zn-finger;COG5048,FOG: Zn-finger	GO:0005925,cellular_component,focal adhesion;GO:0003700,molecular_function,DNA binding transcription factor activity;GO:1901653,biological_process,cellular response to peptide;GO:0045892,biological_process,negative regulation of transcription, DNA-templated;GO:0003676,molecular_function,nucleic acid binding;GO:0005829,cellular_component,cytosol;GO:0016604,cellular_component,nuclear body;GO:000565…	-
LRRC56	1.142	1.01046	1.17788	0.863134	0.745976	0.493758	0.557139	1.33413	8.03369	0.0204218	0.12744	A0A0G2JLS1,Leucine-rich repeat-containing protein 56	-	-	IPR001611,Leucine-rich repeat;IPR032675,Leucine-rich repeat domain superfamily	-	-	-
NPIPP1	4.75523	4.35687	3.3736	2.72638	2.64179	2.48249	0.557124	2.28439	14.2553	0.00473215	0.11532	A0A0B4J1W7,Nuclear pore complex-interacting protein family member A5	-	PF06409,Nuclear pore complex interacting protein (NPIP)	IPR009443,Nuclear pore complex interacting protein	COG5069,Ca2+-binding actin-bundling protein fimbrin/plastin (EF-Hand superfamily);ENOG410J0WZ,-	GO:0005654,cellular_component,nucleoplasm	-
ENO2	34.0378	32.7502	30.2358	28.3983	20.0762	13.1822	0.557078	6.80494	7.63307	0.0230378	0.132893	K7DNP5,Enolase 2	XP_016778361.1,-;XP_016778359.1,-;XP_016778360.1,-	PF00113,nolase, C-terminal TIM barrel domain;PF03952,nolase, N-terminal domain	IPR020811,Enolase, N-terminal;IPR029017,Enolase-like, N-terminal;IPR020809,Enolase, conserved site;IPR000941,Enolase;IPR034390,Enolase-like superfamily;IPR020810,Enolase, C-terminal TIM barrel domain;IPR036849,Enolase-like, C-terminal domain superfamily	-	GO:0043209,cellular_component,myelin sheath;GO:0043025,cellular_component,neuronal cell body;GO:0004634,molecular_function,phosphopyruvate hydratase activity;GO:0006096,biological_process,glycolytic process;GO:0005737,cellular_component,cytoplasm;GO:0005622,cellular_component,intracellular;GO:0046872,molecular_function,metal ion binding;GO:0043204,cellular_component,perikaryon;GO:0005886,cellular…	K01689,ko00680,Methane metabolism;K01689,ko00010,Glycolysis / Gluconeogenesis;K01689,ko03018,RNA degradation;K01689,ko04066,HIF-1 signaling pathway;K01689,ko01200,Carbon metabolism;K01689,ko01230,Biosynthesis of amino acids
NRN1L	1.9118	1.4615	1.81793	1.38038	1.04809	0.851485	0.556741	0.593163	6.73519	0.0299709	0.143928	H2QBD0,Uncharacterized protein	XP_003315203.1,neuritin-like protein isoform X1;XP_009429346.1,-	PF15056,Neuritin protein family	IPR026144,Neuritin family	ENOG410YSV9,-;ENOG410IYQH,-	GO:0030424,cellular_component,axon;GO:0007399,biological_process,nervous system development;GO:0046982,molecular_function,protein heterodimerization activity;GO:0016020,cellular_component,membrane;GO:0046658,cellular_component,anchored component of plasma membrane;GO:0005615,cellular_component,extracellular space;GO:0042803,molecular_function,protein homodimerization activity;GO:1990138,biologica…	-
CCDC114	2.13906	2.04597	2.1174	1.78748	1.28887	0.921193	0.555979	2.8749	8.98264	0.0158743	0.120281	G3QFZ1,Coiled-coil domain containing 114	-	-	-	-	-	-
P2RX2	2.08595	2.17373	2.3115	2.0973	1.0278	1.05353	0.555851	1.81647	5.24534	0.0491646	0.173415	H2RDE8,p2X purinoceptor	-	PF00864,ATP P2X receptor	IPR027309,P2X purinoreceptor extracellular domain superfamily;IPR001429,P2X purinoreceptor;IPR003045,P2X2 purinoceptor	ENOG410IGJK,-;ENOG410ZQ3M,-	GO:0004931,molecular_function,extracellularly ATP-gated cation channel activity;GO:0005216,molecular_function,ion channel activity;GO:0098655,biological_process,cation transmembrane transport;GO:0033198,biological_process,response to ATP;GO:0005524,molecular_function,ATP binding;GO:0006811,biological_process,ion transport;GO:0035590,biological_process,purinergic nucleotide receptor signaling path…	-
LDHD	13.6873	12.6829	11.9029	11.3049	8.0759	4.96302	0.555651	4.60561	6.49743	0.0324473	0.148373	H2QBI7,Lactate dehydrogenase D	XP_001139010.1,probable D-lactate dehydrogenase, mitochondrial isoform X2	PF02913,AD linked oxidases, C-terminal domain;PF01565,AD binding domain	IPR016171,Vanillyl-alcohol oxidase, C-terminal subdomain 2;IPR006094,FAD linked oxidase, N-terminal;IPR016166,FAD-binding, type 2;IPR036318,FAD-binding, type 2-like superfamily;IPR016164,FAD-linked oxidase-like, C-terminal;IPR004113,FAD-linked oxidase, C-terminal	KOG1231,Proteins containing the FAD binding domain;COG0277,FAD/FMN-containing dehydrogenases	GO:0016614,molecular_function,oxidoreductase activity, acting on CH-OH group of donors;GO:0003824,molecular_function,catalytic activity;GO:0050660,molecular_function,flavin adenine dinucleotide binding;GO:0016491,molecular_function,oxidoreductase activity;GO:0005739,cellular_component,mitochondrion;GO:0055114,biological_process,oxidation-reduction process	-
TNS4	0.304955	0.277199	0.223281	0.196613	0.175648	0.136174	0.555238	0.124558	6.26797	0.0347353	0.152214	H2QCW7,Uncharacterized protein	-	PF00017,SH2 domain;PF08416,Phosphotyrosine-binding domain	IPR036860,SH2 domain superfamily;IPR011993,PH-like domain superfamily;IPR006020,PTB/PI domain;IPR033929,Tensin, phosphotyrosine-binding domain;IPR000980,SH2 domain;IPR013625,Tensin/EPS8 phosphotyrosine-binding domain	ENOG41125SH,-;ENOG410IUIK,-	-	-
RP11-108L7.4	5.27849	4.94113	3.77134	3.27303	2.1629	3.40035	0.55457	0.40866	5.22225	0.0493751	0.173514	G3SX85,Uncharacterized protein	-	PF01437,Plexin repeat;PF01403,Sema domain	IPR015943,WD40/YVTN repeat-like-containing domain superfamily;IPR027231,Semaphorin;IPR001627,Sema domain;IPR036352,Sema domain superfamily;IPR002165,Plexin repeat	KOG3611,Semaphorins;ENOG410XQZC,-	GO:0016020,cellular_component,membrane	-
RP11-655M14.13	6.69208	6.66733	6.03001	4.76919	3.39263	4.0848	0.554092	2.13119	14.8973	0.00417387	0.11532	G7MV42,Uncharacterized protein	-	-	-	-	-	-
TNS1	0.53839	0.536469	0.452505	0.447157	0.310549	0.213633	0.553406	2.69118	6.89456	0.0286881	0.142022	B2RU35,Tensin 1	NP_001294952.1,tensin-1 isoform 3	PF10409,C2 domain of PTEN tumour-suppressor protein;PF00017,SH2 domain;PF08416,Phosphotyrosine-binding domain	IPR014020,Tensin phosphatase, C2 domain;IPR036860,SH2 domain superfamily;IPR029021,Protein-tyrosine phosphatase-like;IPR000980,SH2 domain;IPR003595,Protein-tyrosine phosphatase, catalytic;IPR006020,PTB/PI domain;IPR029023,Tensin-type phosphatase domain;IPR033929,Tensin, phosphotyrosine-binding domain;IPR011993,PH-like domain superfamily;IPR035012,Tensin-like, SH2 domain;IPR013625,Tensin/EPS8 phos…	KOG2283,Clathrin coat dissociation kinase GAK/PTEN/Auxilin and related tyrosine phosphatases;KOG1930,Focal adhesion protein Tensin, contains PTB domain;COG2453,Predicted protein-tyrosine phosphatase	-	-
DLL3	2.65639	2.55018	2.63321	2.03962	1.6793	1.24857	0.553136	2.4779	13.1093	0.00597781	0.11532	G3REV8,Delta like canonical Notch ligand 3	XP_004060763.2,delta-like protein 3 isoform X3	PF00008,-like domain;PF12661,Human growth factor-like EGF	IPR013032,EGF-like, conserved site;IPR001881,EGF-like calcium-binding domain;IPR000742,EGF-like domain	-	GO:0016020,cellular_component,membrane;GO:0016021,cellular_component,integral component of membrane;GO:0005509,molecular_function,calcium ion binding	-
RP11-295D4.1	2.36844	2.16761	1.69627	1.73076	0.973897	1.24979	0.552894	1.72912	6.80573	0.0294796	0.142999	H2R2A4,GLIS family zinc finger 2	XP_009428491.1,-;XP_016784813.1,-	PF00096,Zinc finger, C2H2 type	IPR013087,Zinc finger C2H2-type;IPR036236,Zinc finger C2H2 superfamily	KOG1721,FOG: Zn-finger;COG5048,FOG: Zn-finger	GO:0061005,biological_process,cell differentiation involved in kidney development;GO:0003677,molecular_function,DNA binding;GO:0045879,biological_process,negative regulation of smoothened signaling pathway;GO:0097730,cellular_component,non-motile cilium;GO:0005737,cellular_component,cytoplasm;GO:0001822,biological_process,kidney development;GO:0045892,biological_process,negative regulation of tra…	-
TPD52L1	6.04111	6.02749	6.35563	5.32173	3.72672	2.68367	0.552748	5.23859	9.40414	0.0142254	0.118948	J3KNE7,Tumor protein D53	NP_001305832.1,tumor protein D53 isoform 7	PF04201,Tumour protein D52 family	IPR007327,Tumour protein D52	ENOG4111M9H,-;KOG4010,Coiled-coil protein TPD52	-	-
DRD4	2.14096	2.15695	1.877	1.67961	0.916595	1.31935	0.552423	1.32023	6.8908	0.0286359	0.142007	A0A0G2JM26,D	NP_000788.2,D(4) dopamine receptor	PF00001,7 transmembrane receptor (rhodopsin family)	IPR017452,GPCR, rhodopsin-like, 7TM;IPR002185,Dopamine D4 receptor;IPR000929,Dopamine receptor family;IPR000276,G protein-coupled receptor, rhodopsin-like	-	GO:0016020,cellular_component,membrane;GO:0004871,molecular_function,signal transducer activity;GO:0004952,molecular_function,dopamine neurotransmitter receptor activity;GO:0007212,biological_process,dopamine receptor signaling pathway;GO:0007165,biological_process,signal transduction;GO:0007195,biological_process,adenylate cyclase-inhibiting dopamine receptor signaling pathway;GO:0007186,biologi…	K04147,ko04080,Neuroactive ligand-receptor interaction;K04147,ko04728,Dopaminergic synapse
C15orf59-AS1	1.48466	1.40712	1.84492	1.01805	1.17858	0.78825	0.552142	1.03352	7.45849	0.0240967	0.134477	A0A0D9RNJ4,Uncharacterized protein	-	-	-	-	-	-
COLCA1	0.0915651	0.125302	0.118833	0.0762138	0.0703194	0.0647823	0.552021	-0.282766	5.70059	0.0418727	0.162611	A0A1Y3M5Q7,Endonuclease	-	-	IPR013544,Domain of unknown function DUF1725;IPR000477,Reverse transcriptase domain	-	GO:0090305,biological_process,nucleic acid phosphodiester bond hydrolysis;GO:0004519,molecular_function,endonuclease activity	-
PKD1L3	0.302951	0.287738	0.279453	0.203668	0.206708	0.139045	0.55194	0.329806	7.11021	0.0267257	0.139317	H2NRE2,Polycystin 1 like 3, transient receptor potential channel interacting	-	PF01477,PLAT/LH2 domain;PF08016,Polycystin cation channel;PF01825,PCR proteolysis site, GPS, motif;PF00059,Lectin C-type domain	IPR016187,C-type lectin fold;IPR016186,C-type lectin-like/link domain superfamily;IPR001024,PLAT/LH2 domain;IPR000203,GPS motif;IPR036392,PLAT/LH2 domain superfamily;IPR013122,Polycystin cation channel, PKD1/PKD2;IPR001304,C-type lectin-like	KOG3599,Ca2+-modulated nonselective cation channel polycystin;ENOG410XTGE,-;KOG3272,Predicted coiled-coil protein	GO:0005886,cellular_component,plasma membrane;GO:0050915,biological_process,sensory perception of sour taste;GO:0016021,cellular_component,integral component of membrane;GO:0016020,cellular_component,membrane	-
KMT5A	10.9409	10.8808	10.3022	9.03175	6.77876	4.64006	0.551809	5.31059	10.0295	0.0121524	0.116747	H2Q758,Histone-lysine N-methyltransferase	XP_016780030.1,N-lysine methyltransferase KMT5A	PF00856,SET domain	IPR001214,SET domain;IPR016858,Class V SAM-dependent methyltransferases	COG2940,Proteins containing SET domain;KOG1085,Predicted methyltransferase (contains a SET domain)	GO:0032259,biological_process,methylation;GO:0018024,molecular_function,histone-lysine N-methyltransferase activity;GO:0034968,biological_process,histone lysine methylation;GO:0016740,molecular_function,transferase activity;GO:0008168,molecular_function,methyltransferase activity	K11428,ko00310,Lysine degradation
IRX3	5.99751	6.29521	5.69889	5.72642	3.33698	2.43474	0.551151	3.82364	5.53896	0.044419	0.167502	H2QB38,Uncharacterized protein	XP_016785343.1,iroquois-class homeodomain protein IRX-3 isoform X2	PF05920,Homeobox KN domain	IPR017970,Homeobox, conserved site;IPR008422,Homeobox KN domain;IPR001356,Homeobox domain;IPR009057,Homeobox-like domain superfamily;IPR003893,Iroquois-class homeodomain protein	KOG0773,Transcription factor MEIS1 and related HOX domain proteins;ENOG410XPMQ,-	GO:0007498,biological_process,mesoderm development;GO:0003677,molecular_function,DNA binding;GO:0072047,biological_process,proximal/distal pattern formation involved in nephron development;GO:0005737,cellular_component,cytoplasm;GO:0030424,cellular_component,axon;GO:0006355,biological_process,regulation of transcription, DNA-templated;GO:0043565,molecular_function,sequence-specific DNA binding;GO…	-
SNHG18	1.67049	1.9027	1.64894	1.56617	1.0659	0.692722	0.551127	1.47804	5.24227	0.0492175	0.173475	-	-	-	-	-	-	-
LRRC75B	1.04446	1.25075	0.940117	0.884085	0.628097	0.541901	0.550984	1.59648	8.37117	0.0185888	0.124158	Q3KRG1,LOC687708 protein	-	-	IPR032675,Leucine-rich repeat domain superfamily	-	-	-
NBPF1	2.17174	2.1233	1.95452	1.65735	1.31431	0.999889	0.550531	4.36581	15.4759	0.00378718	0.11532	S4R3K2,Neuroblastoma breakpoint family member 1	-	PF06758,Repeat of unknown function (DUF1220)	IPR010630,Neuroblastoma breakpoint family (NBPF) domain	-	-	-
FN1	13.9693	13.1706	10.9689	9.26647	7.7373	7.13375	0.550189	7.47492	27.1411	0.000653019	0.11532	H2R1A9,Uncharacterized protein	XP_516072.3,fibronectin isoform X2	PF00041,ibronectin type III domain;PF00040,ibronectin type II domain;PF00039,ibronectin type I domain	IPR000562,Fibronectin type II domain;IPR003961,Fibronectin type III;IPR000083,Fibronectin, type I;IPR036116,Fibronectin type III superfamily;IPR013806,Kringle-like fold;IPR013783,Immunoglobulin-like fold;IPR036943,Fibronectin type II domain superfamily	ENOG410IF4N,-;ENOG410Y2NH,-	GO:0045773,biological_process,positive regulation of axon extension;GO:0005578,,;GO:0001932,biological_process,regulation of protein phosphorylation;GO:0033622,biological_process,integrin activation;GO:0007044,biological_process,cell-substrate junction assembly;GO:0005102,molecular_function,signaling receptor binding;GO:0051087,molecular_function,chaperone binding;GO:0005576,cellular_component,ex…	-
SULF1	2.06524	2.16814	2.34738	1.8466	1.40993	0.937493	0.549807	4.06465	8.79532	0.0166832	0.121334	A0A024R809,Sulfatase 1, isoform CRA_a	NP_001121676.1,-;NP_001121678.1,-;NP_001121677.1,-;NP_055985.2,extracellular sulfatase Sulf-1 precursor	PF12548,Sulfatase protein;PF00884,Sulfatase	IPR017850,Alkaline-phosphatase-like, core domain superfamily;IPR024607,Sulfatase, conserved site;IPR017849,Alkaline phosphatase-like, alpha/beta/alpha;IPR024609,Extracellular sulfatase, C-terminal;IPR000917,Sulfatase, N-terminal;IPR014615,Extracellular sulfatase	KOG3731,Sulfatases;COG3119,Arylsulfatase A and related enzymes	GO:0005783,cellular_component,endoplasmic reticulum;GO:0005509,molecular_function,calcium ion binding;GO:0005886,cellular_component,plasma membrane;GO:0060384,biological_process,innervation;GO:0060686,biological_process,negative regulation of prostatic bud formation;GO:0005794,cellular_component,Golgi apparatus;GO:0003824,molecular_function,catalytic activity;GO:0010575,biological_process,positiv…	-
RP11-123K3.4	14.6286	13.286	13.1014	12.2909	8.41913	5.48948	0.549781	4.54506	6.65389	0.0308967	0.145613	V9GYY9,Uncharacterized protein	-	-	IPR024771,SUZ domain;IPR036867,R3H domain superfamily	ENOG41106PI,-;ENOG410IS8W,-	GO:0003676,molecular_function,nucleic acid binding	-
RP11-388M20.2	25.4532	23.1244	23.2968	20.9316	15.7943	9.11213	0.549767	2.79938	5.82433	0.0403462	0.16016	-	-	-	-	-	-	-
MMP25	4.20791	4.17287	3.85902	3.16392	2.59111	2.02247	0.549177	3.77217	17.514	0.00262582	0.11532	H2QAF3,Matrix metalloproteinase	XP_016784726.1,-;XP_001165615.2,matrix metalloproteinase-25 isoform X1	PF00413,Matrixin;PF01471,Putative peptidoglycan binding domain;PF00045,Hemopexin	IPR001818,Peptidase M10, metallopeptidase;IPR028733,Matrix metalloproteinase-25;IPR036375,Hemopexin-like domain superfamily;IPR002477,Peptidoglycan binding-like;IPR021190,Peptidase M10A;IPR000585,Hemopexin-like domain;IPR024079,Metallopeptidase, catalytic domain superfamily;IPR006026,Peptidase, metallopeptidase;IPR018487,Hemopexin-like repeats;IPR033739,Peptidase M10A, catalytic domain	KOG1565,Gelatinase A and related matrix metalloproteases;ENOG410XQ5D,-	GO:0006508,biological_process,proteolysis;GO:0016787,molecular_function,hydrolase activity;GO:0006954,biological_process,inflammatory response;GO:0008237,molecular_function,metallopeptidase activity;GO:0031012,cellular_component,extracellular matrix;GO:0046872,molecular_function,metal ion binding;GO:0016021,cellular_component,integral component of membrane;GO:0008233,molecular_function,peptidase …	-
ITGB4	1.0752	1.06328	0.931923	0.881514	0.615165	0.460227	0.548827	2.49598	8.26418	0.0192732	0.124796	A0A024R8T0,Integrin beta	NP_000204.3,integrin beta-4 isoform 1 precursor	PF03160,Calx-beta domain;PF00362,Integrin beta chain VWA domain;PF00041,ibronectin type III domain;PF07965,Integrin beta tail domain;PF17205,Integrin plexin domain;PF07974,-like domain	IPR003961,Fibronectin type III;IPR003644,Na-Ca exchanger/integrin-beta4;IPR015812,Integrin beta subunit;IPR036465,von Willebrand factor A-like domain superfamily;IPR038081,CalX-like domain superfamily;IPR002369,Integrin beta subunit, VWA domain;IPR036116,Fibronectin type III superfamily;IPR012896,Integrin beta subunit, tail;IPR013111,EGF-like domain, extracellular;IPR013783,Immunoglobulin-like fo…	ENOG410XP60,-;KOG1226,Integrin beta subunit (N-terminal portion of extracellular region)	GO:0008305,cellular_component,integrin complex;GO:0030054,cellular_component,cell junction;GO:0007155,biological_process,cell adhesion;GO:0007160,biological_process,cell-matrix adhesion;GO:0004872,-,-;GO:0007154,biological_process,cell communication;GO:0005886,cellular_component,plasma membrane;GO:0048870,biological_process,cell motility;GO:0016020,cellular_component,membrane;GO:0007229,biologica…	K06525,ko05410,Hypertrophic cardiomyopathy (HCM);K06525,ko04512,ECM-receptor interaction;K06525,ko05414,Dilated cardiomyopathy;K06525,ko04151,PI3K-Akt signaling pathway;K06525,ko04810,Regulation of actin cytoskeleton;K06525,ko05412,Arrhythmogenic right ventricular cardiomyopathy (ARVC);K06525,ko04510,Focal adhesion
RP11-23J9.4	5.92506	6.34368	5.28342	5.40361	3.4539	2.37405	0.548426	5.07602	6.12298	0.0365738	0.155576	B7ZMG3,KIAA1529 protein	-	PF14643,omain of unknown function (DUF4455);PF14752,Retinol binding protein receptor;PF14644,omain of unknown function (DUF4456)	IPR028089,Domain of unknown function DUF4455;IPR026701,Coiled-coil domain-containing protein 180;IPR027914,Domain of unknown function DUF4456	ENOG41100NC,-;ENOG410IG2N,-	GO:0016021,cellular_component,integral component of membrane;GO:0016020,cellular_component,membrane	-
CHRNE	4.11503	4.26922	4.31117	3.78597	2.60006	1.72563	0.548072	3.18387	6.61153	0.0313071	0.146385	G3QDA1,Cholinergic receptor nicotinic epsilon subunit	-	PF02932,Neurotransmitter-gated ion-channel transmembrane region;PF02931,Neurotransmitter-gated ion-channel ligand binding domain	IPR006201,Neurotransmitter-gated ion-channel;IPR006029,Neurotransmitter-gated ion-channel transmembrane domain;IPR036719,Neurotransmitter-gated ion-channel transmembrane domain superfamily	-	GO:0005216,molecular_function,ion channel activity;GO:0030054,cellular_component,cell junction;GO:0045211,cellular_component,postsynaptic membrane;GO:0022848,molecular_function,acetylcholine-gated cation-selective channel activity;GO:0004888,molecular_function,transmembrane signaling receptor activity;GO:0060078,biological_process,regulation of postsynaptic membrane potential;GO:0006811,biologica…	-
RP4-724E16.2	1.30745	1.16812	1.12582	0.900831	0.859052	0.527606	0.547427	1.30601	7.54449	0.0234977	0.133588	H2P2B9,Uncharacterized protein	-	-	-	-	-	-
TFCP2L1	0.524859	0.412349	0.420776	0.290526	0.2621	0.306857	0.546585	1.79802	12.2386	0.00720418	0.11532	A0A1D5R5F6,Transcription factor CP2 like 1	XP_014965395.1,-	-	IPR037598,TFCP2L1, SAM domain;IPR007604,CP2 transcription factor;IPR013761,Sterile alpha motif/pointed domain superfamily	-	GO:0006357,biological_process,regulation of transcription by RNA polymerase II;GO:0003700,molecular_function,DNA binding transcription factor activity	-
SNPH	2.24534	1.86126	1.82456	1.64999	1.17183	0.961402	0.546453	3.16453	10.3727	0.0111738	0.115654	H2QJT4,Uncharacterized protein	XP_016792781.1,syntaphilin isoform X3	PF15290,olgi-localised syntaxin-1-binding clamp	IPR028197,Syntaphilin/Syntabulin;IPR026196,Syntaphilin	ENOG410XQEB,-;ENOG410IGP3,-	GO:0017075,molecular_function,syntaxin-1 binding	-
GNAZ	5.35427	5.15819	5.06529	4.60498	3.22024	2.14037	0.546425	4.01685	7.25387	0.0257456	0.138303	F7I574,G protein subunit alpha z	XP_002743656.1,-	PF00503,-protein alpha subunit	IPR011025,G protein alpha subunit, helical insertion;IPR001408,G-protein alpha subunit, group I;IPR001019,Guanine nucleotide binding protein (G-protein), alpha subunit;IPR027417,P-loop containing nucleoside triphosphate hydrolase	KOG0082,G-protein alpha subunit (small G protein superfamily);ENOG410XNVQ,-	GO:0005525,molecular_function,GTP binding;GO:0000166,molecular_function,nucleotide binding;GO:0004871,molecular_function,signal transducer activity;GO:0019001,molecular_function,guanyl nucleotide binding;GO:0003924,molecular_function,GTPase activity;GO:0007186,biological_process,G-protein coupled receptor signaling pathway;GO:0031683,molecular_function,G-protein beta/gamma-subunit complex binding…	K04535,ko04730,Long-term depression
OSBPL6	1.54848	1.55566	1.41076	1.24322	0.90283	0.733354	0.546413	3.81139	13.1781	0.00595651	0.11532	G3QYZ4,Oxysterol-binding protein	-	PF15409,Pleckstrin homology domain;PF01237,Oxysterol-binding protein	IPR000648,Oxysterol-binding protein;IPR037239,Oxysterol-binding protein superfamily;IPR001849,Pleckstrin homology domain;IPR018494,Oxysterol-binding protein, conserved site;IPR011993,PH-like domain superfamily	-	GO:0006869,biological_process,lipid transport	-
TPT1-AS1	0.526467	0.462068	0.470326	0.439172	0.257615	0.235681	0.54618	2.04897	7.06964	0.0272046	0.139598	K9J2G1,Putative reticulocalbin calumenin dna supercoiling factor	-	PF13202,hand	IPR002048,EF-hand domain;IPR018247,EF-Hand 1, calcium-binding site;IPR027241,Reticulocalbin-1;IPR011992,EF-hand domain pair	-	GO:0005509,molecular_function,calcium ion binding	-
ZNF385C	0.931979	0.902879	0.858618	0.816882	0.550845	0.356683	0.545439	2.71057	5.82279	0.040367	0.16016	J9NS58,Chromosome 17 open reading frame 113	XP_013972042.1,uncharacterized protein LOC111089969;XP_013972043.1,-	-	-	ENOG411201C,-;ENOG410IVCQ,-	GO:0003677,molecular_function,DNA binding;GO:0000981,molecular_function,RNA polymerase II transcription factor activity, sequence-specific DNA binding;GO:0005737,cellular_component,cytoplasm;GO:0006357,biological_process,regulation of transcription by RNA polymerase II;GO:0007275,biological_process,multicellular organism development;GO:0005654,cellular_component,nucleoplasm	-
CCDC180	2.8571	2.96011	2.48746	2.60002	1.64662	1.08246	0.545281	4.98987	5.4003	0.0465846	0.170949	B7ZMG3,KIAA1529 protein	-	PF14643,omain of unknown function (DUF4455);PF14752,Retinol binding protein receptor;PF14644,omain of unknown function (DUF4456)	IPR028089,Domain of unknown function DUF4455;IPR026701,Coiled-coil domain-containing protein 180;IPR027914,Domain of unknown function DUF4456	ENOG41100NC,-;ENOG410IG2N,-	GO:0016021,cellular_component,integral component of membrane;GO:0016020,cellular_component,membrane	-
CAMTA2	2.17715	2.18426	1.95726	1.6743	1.31914	1.03475	0.545194	3.3613	14.3438	0.00470504	0.11532	F7EU73,Calmodulin binding transcription activator 2	-	PF03859,CG-1 domain;PF01833,IPT/TIG domain	IPR014756,Immunoglobulin E-set;IPR020683,Ankyrin repeat-containing domain;IPR005559,CG-1 DNA-binding domain;IPR013783,Immunoglobulin-like fold;IPR036770,Ankyrin repeat-containing domain superfamily;IPR002909,IPT domain;IPR000048,IQ motif, EF-hand binding site	KOG0520,Uncharacterized conserved protein, contains IPT/TIG domain;ENOG410XS5M,-	GO:0042826,molecular_function,histone deacetylase binding;GO:0003677,molecular_function,DNA binding;GO:0043565,molecular_function,sequence-specific DNA binding;GO:0006357,biological_process,regulation of transcription by RNA polymerase II;GO:0045944,biological_process,positive regulation of transcription by RNA polymerase II;GO:0006366,biological_process,transcription by RNA polymerase II;GO:0001…	-
MBD6	3.633	3.11079	2.72558	2.54523	1.95534	1.53922	0.545158	3.85562	11.4772	0.00862299	0.115554	A0A024RBA3,Methyl-CpG binding domain protein 6, isoform CRA_a	NP_443129.3,methyl-CpG-binding domain protein 6	-	IPR001739,Methyl-CpG DNA binding;IPR037385,Methyl-CpG-binding domain protein 5/6;IPR016177,DNA-binding domain superfamily	ENOG410IJ20,-;ENOG4111KTI,-	GO:0001650,cellular_component,fibrillar center;GO:0003677,molecular_function,DNA binding;GO:0005634,cellular_component,nucleus;GO:0005654,cellular_component,nucleoplasm	-
RP11-129M6.1	3.13338	3.22403	3.85542	2.86886	2.10555	1.53539	0.545077	0.967677	6.0759	0.0369679	0.15614	-	-	-	-	-	-	-
E2F2	0.61722	0.401048	0.418378	0.343726	0.299239	0.270702	0.544861	1.11151	7.00835	0.0275625	0.140341	Q5U0J0,E2F transcription factor 2	-	PF02319,2F/DP family winged-helix DNA-binding domain;PF16421,2F transcription factor CC-MB domain	IPR003316,E2F/DP family, winged-helix DNA-binding domain;IPR036388,Winged helix-like DNA-binding domain superfamily;IPR037241,E2F-DP heterodimerization region;IPR015633,E2F Family;IPR036390,Winged helix DNA-binding domain superfamily;IPR032198,E2F transcription factor, CC-MB domain	KOG2577,Transcription factor E2F/dimerization partner (TDP);ENOG410XNYI,-	GO:0046983,molecular_function,protein dimerization activity;GO:0003677,molecular_function,DNA binding;GO:0005667,cellular_component,transcription factor complex;GO:0003700,molecular_function,DNA binding transcription factor activity;GO:0006355,biological_process,regulation of transcription, DNA-templated;GO:0006351,biological_process,transcription, DNA-templated;GO:0005634,cellular_component,nucl…	-
EEF1A2	43.2506	41.6439	35.0899	34.0992	24.8314	17.8225	0.544647	6.02289	9.29799	0.0146197	0.119482	A0A291PNG1,Translation elongation factor 1 alpha 2	-	-	IPR027417,P-loop containing nucleoside triphosphate hydrolase;IPR000795,Transcription factor, GTP-binding domain;IPR004161,Translation elongation factor EFTu-like, domain 2;IPR004160,Translation elongation factor EFTu/EF1A, C-terminal;IPR004539,Translation elongation factor EF1A, eukaryotic/archaeal;IPR009000,Translation protein, beta-barrel domain superfamily;IPR031157,Tr-type G domain, conserve…	-	GO:0003746,molecular_function,translation elongation factor activity;GO:0005525,molecular_function,GTP binding;GO:0005737,cellular_component,cytoplasm;GO:0006414,biological_process,translational elongation;GO:0003924,molecular_function,GTPase activity;GO:0000166,molecular_function,nucleotide binding	-
GPR39	1.68125	1.56631	1.44444	1.32643	0.951882	0.719174	0.544374	2.11563	8.46329	0.0182472	0.123783	B3KV24,cDNA FLJ16071 fis, clone HSYRA2001003, highly similar to Probable G-protein coupled receptor 39	-	PF00001,7 transmembrane receptor (rhodopsin family)	IPR017452,GPCR, rhodopsin-like, 7TM;IPR000276,G protein-coupled receptor, rhodopsin-like	ENOG410XRW9,-;KOG3656,FOG: 7 transmembrane receptor	GO:0016020,cellular_component,membrane;GO:0004871,molecular_function,signal transducer activity;GO:0007165,biological_process,signal transduction;GO:0007186,biological_process,G-protein coupled receptor signaling pathway;GO:0004930,molecular_function,G-protein coupled receptor activity;GO:0016021,cellular_component,integral component of membrane	-
LYPD5	0.471207	0.446204	0.457192	0.362494	0.263181	0.250034	0.544169	0.947441	9.47627	0.013858	0.118259	B4DWV3,cDNA FLJ54820, highly similar to Ly6/PLAUR domain-containing protein 5	-	PF00021,u-PAR/Ly-6 domain	IPR018363,CD59 antigen, conserved site;IPR016054,Ly-6 antigen/uPA receptor-like	ENOG4111DV8,-;ENOG410IX2N,-	-	-
SMIM10L2A	15.0022	15.1862	13.9607	13.1946	8.81441	6.3161	0.543223	5.96401	7.84009	0.0217092	0.129987	A0A1D5RFR2,Small integral membrane protein 10 like 2B	XP_014983716.1,-	-	IPR029367,Small integral membrane protein 10	-	-	-
COL28A1	0.755974	0.648727	0.721216	0.59419	0.415394	0.349014	0.54304	1.94221	9.2911	0.0145457	0.119482	H2RBZ7,Uncharacterized protein	XP_518969.2,collagen alpha-1(XXVIII) chain isoform X1;XP_016812565.1,-;XP_016812564.1,-	PF00092,von Willebrand factor type A domain;PF01391,Collagen triple helix repeat (20 copies);PF00014,Kunitz/Bovine pancreatic trypsin inhibitor domain	IPR008160,Collagen triple helix repeat;IPR020901,Proteinase inhibitor I2, Kunitz, conserved site;IPR036465,von Willebrand factor A-like domain superfamily;IPR036880,Pancreatic trypsin inhibitor Kunitz domain superfamily;IPR002223,Pancreatic trypsin inhibitor Kunitz domain;IPR002035,von Willebrand factor, type A	ENOG410YF6I,-;ENOG410IR6I,-	GO:0010951,biological_process,negative regulation of endopeptidase activity;GO:0004867,molecular_function,serine-type endopeptidase inhibitor activity	-
ATXN2L	23.8368	22.5819	18.9302	16.5538	13.3585	11.767	0.542109	6.84475	22.0907	0.00128099	0.11532	F7FFI7,Ataxin 2 like	XP_014981356.1,-;XP_014981355.1,-	PF07145,Ataxin-2 C-terminal region;PF06741,LsmAD domain;PF14438,Ataxin 2 SM domain	IPR009604,LsmAD domain;IPR009818,Ataxin-2, C-terminal;IPR025852,Ataxin 2, SM domain	KOG2375,Protein interacting with poly(A)-binding protein;COG5180,Protein interacting with poly(A)-binding protein	GO:0010494,cellular_component,cytoplasmic stress granule;GO:0016020,cellular_component,membrane;GO:0010603,biological_process,regulation of cytoplasmic mRNA processing body assembly;GO:0034063,biological_process,stress granule assembly;GO:0016607,cellular_component,nuclear speck;GO:0045296,molecular_function,cadherin binding;GO:0005829,cellular_component,cytosol	-
CECR1	4.19246	3.83062	3.23344	3.27832	2.24753	1.69073	0.541643	4.1444	8.02142	0.0206232	0.127547	B2RAS2,cDNA, FLJ95079, highly similar to Homo sapiens cat eye syndrome chromosome region, candidate 1	-	PF08451,Adenosine/AMP deaminase N-terminal;PF00962,Adenosine/AMP deaminase	IPR006331,Adenosine deaminase-related growth factor;IPR013659,Adenosine/AMP deaminase N-terminal;IPR032466,Metal-dependent hydrolase;IPR001365,Adenosine/AMP deaminase domain	KOG1097,Adenine deaminase/adenosine deaminase;COG1816,Adenosine deaminase	GO:0006154,biological_process,adenosine catabolic process;GO:0004000,molecular_function,adenosine deaminase activity;GO:0019239,molecular_function,deaminase activity;GO:0005615,cellular_component,extracellular space	-
CTB-158D10.3	3.20657	3.22852	2.49688	2.28227	1.80494	1.61484	0.540669	2.28078	12.4374	0.00689888	0.11532	G3RI01,Paraneoplastic Ma antigen family member 8B	-	PF14893,PNMA	-	-	-	-
DNMBP-AS1	1.43667	1.19183	1.59295	1.22386	0.728909	0.753465	0.539117	1.43609	6.42956	0.0331501	0.149184	A0A1A6H373,Uncharacterized protein	-	PF07653,Variant SH3 domain;PF14604,Variant SH3 domain;PF00018,SH3 domain	IPR001452,SH3 domain;IPR036028,SH3-like domain superfamily;IPR035819,Dynamin-binding protein, third N-terminal SH3 domain;IPR035469,Dynamin-binding protein	-	-	-
MARK4	13.6547	13.438	12.0394	10.9821	7.7696	6.35392	0.53906	6.14187	12.9971	0.00618634	0.11532	H2QL36,Non-specific serine/threonine protein kinase	XP_512745.3,MAP/microtubule affinity-regulating kinase 4 isoform X1	PF02149,Kinase associated domain 1;PF00627,UBA/TS-N domain;PF00069,Protein kinase domain	IPR028375,KA1 domain/Ssp2, C-terminal;IPR033624,Serine/threonine-protein kinase MARK/par1;IPR015940,Ubiquitin-associated domain;IPR001772,Kinase associated domain 1 (KA1);IPR011009,Protein kinase-like domain superfamily;IPR017441,Protein kinase, ATP binding site;IPR008271,Serine/threonine-protein kinase, active site;IPR000719,Protein kinase domain	KOG0586,Serine/threonine protein kinase;ENOG410XNQ0,-	GO:0004672,molecular_function,protein kinase activity;GO:0030010,biological_process,establishment of cell polarity;GO:0016301,molecular_function,kinase activity;GO:0006468,biological_process,protein phosphorylation;GO:0050321,molecular_function,tau-protein kinase activity;GO:0000226,biological_process,microtubule cytoskeleton organization;GO:0043015,molecular_function,gamma-tubulin binding;GO:001…	-
UGT3A1	0.242743	0.264458	0.380896	0.22641	0.194096	0.146316	0.538563	1.05118	5.48768	0.0451329	0.168586	A8K444,UDP-glucuronosyltransferase	NP_689617.3,UDP-glucuronosyltransferase 3A1 isoform 1 precursor	PF00201,UDP-glucoronosyl and UDP-glucosyl transferase	IPR035595,UDP-glycosyltransferase family, conserved site;IPR002213,UDP-glucuronosyl/UDP-glucosyltransferase	KOG1192,UDP-glucuronosyl and UDP-glucosyl transferase;COG1819,Glycosyl transferases, related to UDP-glucuronosyltransferase	GO:0016757,molecular_function,transferase activity, transferring glycosyl groups;GO:0016740,molecular_function,transferase activity;GO:0008152,biological_process,metabolic process;GO:0016020,cellular_component,membrane;GO:0016758,molecular_function,transferase activity, transferring hexosyl groups;GO:0016021,cellular_component,integral component of membrane;GO:0015020,molecular_function,glucurono…	-
FOXH1	13.2968	12.8497	10.8095	9.47005	7.80645	6.37269	0.538091	4.64754	18.2992	0.00230394	0.11532	H2QWX3,Forkhead box H1	XP_016801830.1,-;XP_520022.2,forkhead box protein H1	PF00250,orkhead domain	IPR030456,Fork head domain conserved site 2;IPR036390,Winged helix DNA-binding domain superfamily;IPR001766,Fork head domain;IPR036388,Winged helix-like DNA-binding domain superfamily	KOG2294,Transcription factor of the Forkhead/HNF3 family;COG5025,Transcription factor of the Forkhead/HNF3 family	GO:0006355,biological_process,regulation of transcription, DNA-templated;GO:0003677,molecular_function,DNA binding;GO:0003705,molecular_function,transcription factor activity, RNA polymerase II distal enhancer sequence-specific binding;GO:0043565,molecular_function,sequence-specific DNA binding;GO:0006357,biological_process,regulation of transcription by RNA polymerase II;GO:0003700,molecular_fun…	-
RILPL1	5.52544	5.26576	5.09565	4.72469	3.21473	2.28567	0.538001	5.22144	7.9383	0.0211124	0.128593	G3RG29,Rab interacting lysosomal protein like 1	XP_004054145.1,-	PF09744,JNK_SAPK-associated protein-1;PF11461,Rab interacting lysosomal protein	IPR021563,Rab interacting lysosomal protein, dimerization domain;IPR034744,RH2 domain;IPR019143,JNK/Rab-associated protein-1, N-terminal;IPR034743,RH1 domain	-	GO:0046983,molecular_function,protein dimerization activity	-
FAM157A	0.194781	0.191431	0.158894	0.108794	0.116126	0.121891	0.537512	0.114886	6.70642	0.0302397	0.144538	B4DZM5,cDNA FLJ56364	-	-	IPR031572,Domain of unknown function DUF4705	-	-	-
TLE2	3.05143	3.17985	2.65078	2.49115	1.7662	1.44386	0.537333	3.28492	10.5265	0.0107671	0.115554	K7EMK7,Transducin-like enhancer protein 2	NP_001287775.1,transducin-like enhancer protein 2 isoform 4	PF00400,WD domain, G-beta repeat;PF03920,roucho/TLE N-terminal Q-rich domain	IPR019775,WD40 repeat, conserved site;IPR017986,WD40-repeat-containing domain;IPR009146,Groucho/transducin-like enhancer;IPR036322,WD40-repeat-containing domain superfamily;IPR015943,WD40/YVTN repeat-like-containing domain superfamily;IPR001680,WD40 repeat;IPR005617,Groucho/TLE, N-terminal Q-rich domain	ENOG410XPX3,-;KOG0639,Transducin-like enhancer of split protein (contains WD40 repeats)	GO:0006355,biological_process,regulation of transcription, DNA-templated;GO:0005925,cellular_component,focal adhesion;GO:0016604,cellular_component,nuclear body;GO:0005634,cellular_component,nucleus	-
CACNG8	9.02411	9.09754	8.18635	7.32729	5.64049	3.94001	0.537176	5.96149	10.6919	0.0103501	0.115554	A0A1X7SBR8,Multifunctional fusion protein	-	-	IPR008372,Voltage-dependent calcium channel, gamma-8 subunit;IPR004031,PMP-22/EMP/MP20/Claudin superfamily;IPR008368,Voltage-dependent calcium channel, gamma subunit	-	GO:0005262,molecular_function,calcium channel activity;GO:0006811,biological_process,ion transport;GO:0005244,molecular_function,voltage-gated ion channel activity;GO:0016020,cellular_component,membrane;GO:0034765,biological_process,regulation of ion transmembrane transport;GO:0006816,biological_process,calcium ion transport;GO:0016021,cellular_component,integral component of membrane;GO:0070588,…	-
MGMT	1.76439	1.97821	1.92141	1.73934	1.05549	0.85269	0.536177	2.4577	6.41287	0.0333259	0.149525	B4DEE8,cDNA FLJ56323, highly similar to Methylated-DNA--protein-cysteinemethyltransferase	NP_002403.2,methylated-DNA--protein-cysteine methyltransferase	PF02870,6-O-methylguanine DNA methyltransferase, ribonuclease-like domain;PF01035,6-O-methylguanine DNA methyltransferase, DNA binding domain	IPR001497,Methylated-DNA-[protein]-cysteine S-methyltransferase, active site;IPR036388,Winged helix-like DNA-binding domain superfamily;IPR014048,Methylated-DNA-[protein]-cysteine S-methyltransferase, DNA binding;IPR036631,Methylated DNA-protein cysteine methyltransferase domain superfamily;IPR008332,Methylguanine DNA methyltransferase, ribonuclease-like domain;IPR036217,Methylated DNA-protein cy…	COG0350,Methylated DNA-protein cysteine methyltransferase;KOG4062,6-O-methylguanine-DNA methyltransferase MGMT/MGT1, involved in DNA repair	GO:0060548,biological_process,negative regulation of cell death;GO:0051593,biological_process,response to folic acid;GO:0043281,biological_process,regulation of cysteine-type endopeptidase activity involved in apoptotic process;GO:0005509,molecular_function,calcium ion binding;GO:0045471,biological_process,response to ethanol;GO:0005634,cellular_component,nucleus;GO:0034599,biological_process,cel…	-
NOL3	2.51871	2.8749	2.50226	2.39641	1.53935	1.15027	0.535705	2.68619	6.43271	0.0331171	0.149113	G3R999,Nucleolar protein 3	-	PF00619,Caspase recruitment domain	IPR001315,CARD domain;IPR011029,Death-like domain superfamily	-	GO:0042981,biological_process,regulation of apoptotic process	-
CDKN1A	1.17979	1.03091	0.782579	0.619947	0.613184	0.674977	0.535578	1.32997	8.09964	0.0200465	0.126464	G3RSN6,Cyclin dependent kinase inhibitor 1A	XP_004043961.1,-;XP_004043960.1,-	PF02234,Cyclin-dependent kinase inhibitor	IPR029841,Cyclin-dependent kinase inhibitor 1, vertebrate;IPR003175,Cyclin-dependent kinase inhibitor	-	GO:0004861,molecular_function,cyclin-dependent protein serine/threonine kinase inhibitor activity;GO:0007346,biological_process,regulation of mitotic cell cycle;GO:0007050,biological_process,cell cycle arrest;GO:0072331,biological_process,signal transduction by p53 class mediator;GO:0071901,biological_process,negative regulation of protein serine/threonine kinase activity;GO:0005634,cellular_comp…	-
APOBEC3F	1.39768	1.55518	1.37643	1.15713	0.99015	0.630156	0.53545	1.94106	7.77214	0.0221345	0.130954	M4VR43,Apolipoprotein B editing enzyme catalytic polypeptide-like 3F	-	PF08210,APOBEC-like N-terminal domain	IPR002125,Cytidine and deoxycytidylate deaminase domain;IPR016193,Cytidine deaminase-like;IPR016192,APOBEC/CMP deaminase, zinc-binding;IPR013158,APOBEC-like, N-terminal	ENOG410JBA1,-;ENOG41119MS,-	GO:0016787,molecular_function,hydrolase activity;GO:0003824,molecular_function,catalytic activity;GO:0016814,molecular_function,hydrolase activity, acting on carbon-nitrogen (but not peptide) bonds, in cyclic amidines;GO:0008270,molecular_function,zinc ion binding	-
TULP1	11.5382	11.7442	11.8181	9.77252	7.36059	5.44557	0.535359	4.81552	11.9841	0.00769595	0.115554	A0A087WT25,Tubby-like protein	-	PF01167,Tub family	IPR000007,Tubby, C-terminal;IPR025659,Tubby-like, C-terminal;IPR018066,Tubby, C-terminal, conserved site	ENOG410XQFT,-;KOG2502,Tub family proteins	-	-
RAB25	7.14535	7.59828	7.00687	5.47553	5.20813	3.26512	0.53517	3.32876	10.6997	0.010331	0.115554	F6XEE1,RAB25, member RAS oncogene family	XP_001116371.1,-	PF00071,Ras family	IPR001806,Small GTPase superfamily;IPR005225,Small GTP-binding protein domain;IPR027417,P-loop containing nucleoside triphosphate hydrolase	COG1100,GTPase SAR1 and related small G proteins;KOG0087,GTPase Rab11/YPT3, small G protein superfamily	GO:0005525,molecular_function,GTP binding;GO:0003924,molecular_function,GTPase activity	-
RASA4	3.17706	3.21032	2.88172	2.68561	1.81782	1.46508	0.534801	4.34448	10.1548	0.0117833	0.116113	Q2NL74,RAS p21 protein activator 4	-	PF00779,BTK motif;PF00616,TPase-activator protein for Ras-like GTPase;PF00168,C2 domain;PF00169,PH domain	IPR001849,Pleckstrin homology domain;IPR011993,PH-like domain superfamily;IPR001936,Ras GTPase-activating domain;IPR000008,C2 domain;IPR035892,C2 domain superfamily;IPR008936,Rho GTPase activation protein;IPR023152,Ras GTPase-activating protein, conserved site;IPR037777,RASA4, PH domain;IPR001562,Zinc finger, Btk motif	KOG2059,Ras GTPase-activating protein;ENOG410Y128,-	GO:0071277,biological_process,cellular response to calcium ion;GO:0046580,biological_process,negative regulation of Ras protein signal transduction;GO:0035556,biological_process,intracellular signal transduction;GO:0005096,molecular_function,GTPase activator activity;GO:0043087,biological_process,regulation of GTPase activity;GO:0043547,biological_process,positive regulation of GTPase activity;GO…	-
TBC1D3	1.69726	1.57112	1.81094	1.38582	0.947142	0.929348	0.533696	1.52468	9.629	0.0133281	0.118035	B2R8D7,cDNA, FLJ93850, highly similar to Homo sapiens TBC1 domain family, member 3	-	PF00566,Rab-GTPase-TBC domain	IPR035969,Rab-GTPase-TBC domain superfamily;IPR000195,Rab-GTPase-TBC domain	KOG1102,Rab6 GTPase activator GAPCenA and related TBC domain proteins;COG5210,GTPase-activating protein	-	-
[truncated: 955 more rows]
