# Supplementary material for: Evidence of Infection of Human Embryonic Stem Cells by SARS-CoV-2
Source: Front Cell Infect Microbiol. 2022 Jun 10;12:911313. doi: 10.3389/fcimb.2022.911313 (PMC9226488; doi:10.3389/fcimb.2022.911313)
Supplement: Supplementary file 7 [file Table_3.xlsx]

## Sheet: Fig.1B-C
Fig.1B						Fig.1C
H1	0.1MOI					H9	0.1MOI
		H1-0h	H1-48h	H1-72h				H9-0h	H9-48h	H9-72h
CT	ACTB	14.231	14.547	14.617			ACTB	14.43	14.201	15.318
		14.13	15.416	14.669				14.691	14.967	15.617
		14.426	14.257	14.638				15.119	15.513	17.043
	N	31.079	15.969	16.04			N	32.988	16.711	17.296
		31.742	17.822	16.162				31.826	16.468	16.197
		32.95	18.193	17.768				31.838	15.011	15.981
deltaCT		16.848	1.422	1.423		deltaCT		18.558	2.51	1.978
		17.612	2.406	1.493				17.135	1.501	0.58
		18.524	3.936	3.13				16.719	-0.502	-1.062
deltadeltaCT		0	-15.426	-15.425		deltadeltaCT		0	-16.048	-16.58
		0	-15.206	-16.119				0	-15.634	-16.555
		0	-14.588	-15.394				0	-17.221	-17.781
fold change		1	44023.9	43993.4		fold change		1	67753.1	97966.4
		1	37797.4	71170.9				1	50851.4	96283.4
		1	24627.8	43058.2				1	152770	225224

## Sheet: Fig.1E
Fig.1E	Ctmean	Ctmean
ACE2	ACE2	ACTB		dCT		ddCT		Fold change
H1 sample1	28.2626	22.4026		5.86003		0		1
H1 sample2	29.7558	23.6174		6.13837		0.278337		0.824541
H1 sample3	28.7181	23.1202		5.59787		-0.262167		1.19928
H9 sample1	29.2701	23.2731		5.99704		0.137005		0.909405
H9 sample2	28.5839	22.3934		6.19056		0.330523		0.795248
H9 sample3	28.4874	22.9236		5.56379		-0.296244		1.22794
Caco-2 sample1	27.179	23.1265		4.05241		-1.80763		3.50066
Caco-2 sample2	28.099	23.8676		4.23141		-1.62863		3.09219
Caco-2 sample3	26.5872	22.9671		3.62011		-2.23993		4.72373
Calu-3 sample1	24.9831	24.1186		0.864426		-4.99561		31.9027
Calu-3 sample2	26.2533	25.0463		1.20696		-4.65307		25.1602
Calu-3 sample3	25.1148	24.0108		1.104		-4.75603		27.0214
HUVEC sample1	38.903	26.403		12.5		6.63992		0.0100273
HUVEC sample2	40	27.6708		12.3292		6.46916		0.0112873
HUVEC sample3	40	26.4346		13.5654		7.70534		0.00479139
Beas-2B sample1	34.4135	22.7075		11.706		5.84597		0.0173856
Beas-2B sample2	35.7644	23.8721		11.8923		6.03229		0.0152792
Beas-2B sample3	34.6608	23.0556		11.6051		5.74511		0.0186444

## Sheet: Fig.1F
Fig.1F		Ctmean	Ctmean
TMPRSS2		TMPRSS2	ACTB		dCT		ddCT		Fold change
H1 sample1		26.4893	23.1202		3.36914		-0.316292		1.24513
H1 sample2		26.2057	22.5681		3.6376		-0.0478363		1.03371
H1 sample3		26.763	23.0776		3.68543		0		1
H9 sample1		26.6525	22.8189		3.83363		0.148193		0.90238
H9 sample2		26.0256	22.3934		3.63224		-0.0531921		1.03756
H9 sample3		26.6468	22.9236		3.72318		0.0377426		0.974178
Caco-2 sample1		26.0089	23.3286		2.68035		-1.00508		2.00706
Caco-2 sample2		25.9814	23.8676		2.11384		-1.57159		2.97232
Caco-2 sample3		25.8329	22.9671		2.86586		-0.819572		1.76488
Calu-3 sample1		26.1951	23.9809		2.21419		-1.47125		2.77261
Calu-3 sample2		27.4788	25.0463		2.43248		-1.25295		2.38328
Calu-3 sample3		26.9773	24.0108		2.96658		-0.718849		1.64587
HUVEC sample1		30.4066	26.1676		4.23904		0.553612		0.681312
HUVEC sample2		30.1633	26.403		3.76023		0.0747967		0.949476
HUVEC sample3		30.0016	26.4346		3.56699		-0.118446		1.08557
Beas-2B sample1		28.0672	23.0556		5.01155		1.32612		0.398839
Beas-2B sample2		27.6143	22.7075		4.9068		1.22136		0.428877
Beas-2B sample3		28.0079	23.1185		4.88945		1.20402		0.434064

## Sheet: Fig.3C-D
Fig.3C						Fig.3D
H1	0.1 MOI					H9	0.1MOI
		H1-0h	H1-48h	H1-72h				H9-0h	H9-48h	H9-72h
CT	ACTB	14.231	15.416	14.617			ACTB	14.43	15.113	15.243
		14.13	15.398	14.669				14.691	14.967	15.318
		14.534	15.548	14.734				14.205	14.984	15.274
	Sub-N	38	19.322	17.732			Sub-N	38.243	16.529	18.546
		38	19.446	17.775				36.829	18.121	17.95
		38	19.447	17.8				38	18.248	18.881
dCT		23.769	3.906	3.115		dCT		23.813	1.416	3.303
		23.87	4.048	3.106				22.138	3.154	2.632
		23.466	3.899	3.066				23.795	3.264	3.607
ddCT		0	-19.863	-20.654		ddCT		0	-20.722	-20.51
		0	-19.822	-20.764				0	-18.984	-21.181
		0	-19.567	-20.4				0	-20.531	-20.188
Fold change	Sub-N	1	953584	1.64996e+06		Fold change	Sub-N	1	1.72959e+06	1.49322e+06
		1	926865	1.78068e+06				1	518506	2.37748e+06
		1	776701	1.3836e+06				1	1.51512e+06	1.19452e+06

## Sheet: Fig.3E-F
supernate
N gene copies/ul
H1	mock	0	0	0
	0.01MOI-48h	927.214	1101.32	1206.82
	0.1MOI-48h	1911.06	1858.81	2325.88
	0.01MOI-72h	5436.42	5505.02	5573.36
	0.1MOI-72h	7501.17	7014.72	7602.72
H9	mock	0	0	0
	0.01MOI-48h	1652.69	1970.88	1842.32
	0.1MOI-48h	2029.55	2530.77	2274.32
	0.01MOI-72h	6177.67	6079.56	6511.35
	0.1MOI-72h	11493.6	7848.08	9069.54

## Sheet: Fig.4F-M, Fig.S3
H1	Ctmean	mock	48h	72h
	Actin	28.2388	28.6003	28.7678
		27.927	27.8141	28.4326		dCT				ddCT
		27.8638	27.5097	28.3544		mock	48h	72h		mock	48h	72h			Folds
														H1		mock	48h	72h
	CXCL10	27.2798	25.7003	25.6727		-0.959049	-2.9	-3.09511		0	-1.94095	-2.13606			CXCL10	1	3.83958	4.39561
		26.3383	25.4494	25.666		-1.58873	-2.36464	-2.76658		0	-0.775913	-1.17786				1	1.71227	2.26241
		26.6504	25.452	25.1531		-1.21337	-2.05774	-3.20128		0	-0.844368	-1.98791				1	1.79548	3.96662
	ISG15	27.3021	27.053	26.2755		-0.936682	-1.54729	-2.49226		0	-0.610605	-1.55558			ISG15	1	1.5269	2.93951
		27.0226	27.2472	26.5531		-0.904388	-0.566883	-1.87947		0	0.337505	-0.975082				1	0.791409	1.96575
		27.4557	27.5514	26.6266		-0.408134	0.0416794	-1.72778		0	0.449814	-1.31964				1	0.732137	2.49605
	TNFa	37.2932	35.4266	34.3023		9.05433	6.82632	5.53457		0	-2.22801	-3.51976			TNFa	1	4.68488	11.4698
		35.9161	35.1825	34.9655		7.98909	7.36844	6.53297		0	-0.620653	-1.45612				1	1.53757	2.74369
		35.6876	35.6952	35.671		7.82379	8.18554	7.31665		0	0.361752	-0.507139				1	0.778219	1.42123
	IL-6	35.4377	34.8943	35.17		7.19886	6.29401	6.40224		0	-0.90485	-0.796616			IL-6	1	1.87235	1.73702
		34.5913	34.6559	36.0181		6.66425	6.84184	7.58553		0	0.177591	0.921272				1	0.884178	0.528043
		35.313	34.6067	35.9171		7.44917	7.097	7.56271		0	-0.352169	0.113546				1	1.27648	0.924313
	IL-1b	36.6858	37.3	39		8.44695	8.69972	10.2322		0	0.25277	1.78527			IL-1b	1	0.839283	0.290121
		38.1223	38	38		10.1953	10.1859	9.56744		0	-0.00933647	-0.62785				1	1.00649	1.54526
		35.3323	34.4647	38.4		7.46847	6.95506	10.0456		0	-0.513416	2.57715				1	1.42743	0.167571
	IFNL1	38.054	36.6723	38.5824		9.81518	8.07199	9.81465		0	-1.74319	-0.000533203			IFNL1	1	3.34775	1.00037
		37.722	38.4358	38.0924		9.79497	10.6217	9.65984		0	0.826773	-0.135136				1	0.563789	1.0982
		37.504	35.9335	38.3461		9.6402	8.4238	9.99171		0	-1.2164	0.351505				1	2.32367	0.783766
	MX1	24.6939	25.2281	25.157		-3.54488	-3.37219	-3.61074		0	0.172689	-0.0658569			MX1	1	0.887187	1.04671
		25.1387	25.1841	25.1953		-2.78835	-2.62992	-3.2373		0	0.15843	-0.448944				1	0.896	1.36504
		25.2693	25.434	25.1014		-2.59455	-2.07566	-3.25296		0	0.518887	-0.658417				1	0.69791	1.57835
H1		mock	48h	72h
	Actin	30.7239	22.4315	23.9786
		31.127	22.2563	23.9487
		32.503	22.2283	24.0226		mock	48h	72h		mock	48h	72h
														H1	Folds	mock	48h	72h
	MT1F	28.263	18.2625	23.4282		-2.46088	-4.16896	-0.550385		0	-1.70809	1.91049			MT1F	1	3.26728	0.266002
		28.9928	18.0802	23.5962		-2.13414	-4.17608	-0.35251		0	-2.04193	1.78163				1	4.11797	0.290854
		29.7891	18.1837	23.3909		-2.71393	-4.04468	-0.63175		0	-1.33075	2.08218				1	2.51533	0.236157
	MT1E	38	28.633	32.8331		7.27612	6.20159	8.8545		0	-1.07453	1.57838			MT1E	1	2.10603	0.334857
		38.5	28.5484	32.0903		7.37304	6.29207	8.14158		0	-1.08097	0.768536				1	2.11546	0.587013
		40	28.8388	31.8211		7.49701	6.61046	7.79844		0	-0.886553	0.30143				1	1.84875	0.811448
	OAS2	36.217	25.8785	27.3538		5.49316	3.44703	3.37518		0	-2.04613	-2.11799			OAS2	1	4.12996	4.34088
		37	26.2032	27.633		5.87304	3.94688	3.68431		0	-1.92616	-2.18874				1	3.80043	4.55907
		38	25.5229	27.5417		5.49701	3.29452	3.51904		0	-2.20249	-1.97797				1	4.60273	3.93939
	IFNB1	39	30.4468	31.1966		8.27612	8.01534	7.21796		0	-0.26078	-1.05816			IFNB1	1	1.19813	2.08227
		39	30.4152	31.4012		7.87304	8.15893	7.45249		0	0.285883	-0.420555				1	0.820239	1.33844
		40	30.429	31.1632		7.49701	8.2007	7.14058		0	0.70369	-0.356436				1	0.614	1.28026
H9		mock	48h	72h
	Actin	28.6714	28.8796	29.047
		28.1241	28.913	29.1248
		28.2379	28.3008	29.263		mock	48h	72h		mock	48h	72h
														H9	Folds	mock	48h	72h
	CXCL10	29.521	29.6608	27.7895		0.849613	0.781158	-1.25754		0	-0.0684547	-2.10716			CXCL10	1	1.04859	4.30841
		29.0689	29.0111	27.708		0.944878	0.098156	-1.41681		0	-0.846722	-2.36169				1	1.79841	5.13972
		29.3276	29.5649	27.417		1.0897	1.26403	-1.84591		0	0.174335	-2.93561				1	0.886176	7.65081
	ISG15	27.4374	26.8106	26.3383		-1.23392	-2.06899	-2.70872		0	-0.835072	-1.4748			ISG15	1	1.78395	2.77944
		27.7499	27.1447	26.914		-0.374161	-1.76821	-2.21074		0	-1.39405	-1.83657				1	2.62816	3.57161
		27.8352	26.8372	26.5242		-0.402788	-1.46367	-2.73876		0	-1.06088	-2.33597				1	2.0862	5.0489
	TNFa	35.2596	34.1054	34.7166		6.58827	5.22584	5.6696		0	-1.36244	-0.918673			TNFa	1	2.57119	1.89038
		36.1423	35.6361	34.8499		8.01827	6.72316	5.72519		0	-1.2951	-2.29308				1	2.45395	4.90101
		34.4168	34.5323	33.9627		6.17889	6.23145	4.69974		0	0.052557	-1.47916				1	0.964226	2.78786
	IL-6	34.3746	34.2169	34.7524		5.70324	5.33734	5.70536		0	-0.365894	0.00211906			IL-6	1	1.28868	0.998532
		33.3396	34.0044	34.3357		5.21559	5.09148	5.21091		0	-0.124105	-0.00467682				1	1.08983	1.00325
		34.1949	33.7645	35.1049		5.957	5.46367	5.84189		0	-0.493326	-0.115108				1	1.40769	1.08306
	IL-1b	35.3795	39.2143	38		6.70812	10.3347	8.95298		0	3.62654	2.24486			IL-1b	1	0.0809657	0.210974
		38.1982	39	39		10.0742	10.087	9.87524		0	0.0128651	-0.198944				1	0.991122	1.14786
		37.7183	38	39		9.48034	9.69917	9.73704		0	0.218832	0.256695				1	0.859261	0.837003
	IFNL1	38.8984	37.5775	37.6125		10.2271	8.69786	8.56552		0	-1.52922	-1.66156			IFNL1	1	2.88629	3.16358
		39	39.6876	38		10.8759	10.7747	8.87524		0	-0.101282	-2.0007				1	1.07273	4.00195
		39	37.7564	38.6261		10.7621	9.45554	9.36318		0	-1.30652	-1.39888				1	2.47344	2.63697
	MX1	27.7544	27.7019	27.373		-0.916986	-1.17771	-1.67397		0	-0.260721	-0.756985			MX1	1	1.19808	1.68995
		27.7629	27.9223	27.0537		-0.361139	-0.990677	-2.07104		0	-0.629538	-1.7099				1	1.54707	3.27139
		27.205	27.767	27.3589		-1.0329	-0.533802	-1.90409		0	0.499098	-0.871187				1	0.707549	1.82917
		mock	48h	72h
H9	Actin	27.6931	23.3212	22.3234
		28.0096	22.8145	22.1346
		27.8996	22.2743	22.1138		mock	48h	72h		mock	48h	72h
														H9	Folds	mock	48h	72h
	MT1F	23.4353	17.7796	19.8275		-4.25775	-5.54159	-2.49594		0	-1.28384	1.76181			MT1F	1	2.43487	0.294878
		23.5341	17.4067	19.9297		-4.47547	-5.40785	-2.20485		0	-0.932384	2.27061				1	1.90843	0.207242
		23.6005	17.6264	19.6331		-4.29909	-4.64785	-2.48067		0	-0.348761	1.81842				1	1.27347	0.283532
	MT1E	37.0572	28.2978	31.3692		9.36412	4.97663	9.04573		0	-4.38749	-0.31839			MT1E	1	20.9298	1.24694
		38	28.2113	31.7347		9.99039	5.39673	9.60014		0	-4.59366	-0.390255				1	24.1451	1.31063
		38.7528	28.0499	31.3729		10.8532	5.77565	9.25904		0	-5.07759	-1.5942				1	33.7681	3.01927
	OAS2	31.175	25.9464	24.6021		3.48195	2.62517	2.27866		0	-0.856781	-1.20329			OAS2	1	1.81099	2.30265
		31.8417	26.0254	24.6121		3.83206	3.2109	2.47754		0	-0.621168	-1.35452				1	1.53812	2.55713
		31.4305	26.3497	24.4459		3.53091	4.07547	2.33211		0	0.544561	-1.1988				1	0.6856	2.29549
	IFNB1	35	30.8382	31.0917		7.30691	7.51699	8.76824		0	0.210073	1.46133			IFNB1	1	0.864493	0.363158
		35.5	30.3847	31.7803		7.49039	7.5702	9.64573		0	0.0798111	2.15534				1	0.946182	0.22448
		36.6662	30.4341	31.5658		8.76665	8.15982	9.45194		0	-0.606825	0.685299				1	1.5229	0.621877

## Sheet: Fig.5B
H1 Nanog intensity
Not infected	Infected
7121.36	2758.27
6234.34	3837.23
6530.35	3278.43
5326.07	3446.18
6648.01	3612.69
7800.11	4271.71
6603.77	2409.66
5905.48	3388.04
9026.38	2711.96
6610.96	2227.8
5784.71	2763.14
5085.6	4223.14
6122.96	3901.64
5976.24	5018.06
5266.64	1933.42
8907.36	1810.06
7234.13	1664.25
8470.37	4928.23
6825.55	4961.72
7572.67	2606.36

## Sheet: Fig.5D
H9 Nanog intensity
Not infected	Infected
5216.41	1956.35
4581.1	2274.2
4713.55	2487.54
5620.4	2441.95
5088.4	1776.36
5145.96	1645.84
4728.63	2104.09
5409.47	1663.36
4002.05	1470.42
5719.35	1414.14
3985.12	1910.54
4090.49	1687.25
4677.69	1815.4
3940.59	1653.11
4143.28	2237.42
3931.46	1910.07
4096.02	2293.09
5580.47	1577.93
6413.21	2493.49
4212.99	2996.66

## Sheet: Fig. S2
supernate
N gene copies/ul
Calu-3			Caco-2
Mock	0.05MOI 48hpi		Mock	0.05MOI 48hpi
0.205556	106980		0	58952.6
0.028565	97664.6		0	51617.2
0.215479	96072.3		0	45101.7
